# Supplementary material for: Development and Characterization of 1,827 Expressed Sequence Tag-Derived Simple Sequence Repeat Markers for Ramie (Boehmeria nivea L. Gaud)
Source: PLoS One. 2013 Apr 2;8(4):e60346. doi: 10.1371/journal.pone.0060346 (PMC3614921; doi:10.1371/journal.pone.0060346)
Supplement: Table S1 — Hundred EST-SSR markers used for PCR amplification. (XLS) [file pone.0060346.s001.xls]

## Sheet: Sheet1
Maker	Allele number	EST	Motif	FORWARD PRIMER1 (5'-3')	REVERSE PRIMER1 (5'-3')	Function annotated
RAM0008	1	CL1053.Contig1	(TC)9	GCGCAAAAGAGAATAGCAGG	GCGAGCTGGGTTTTGTTTAG	COL domain class transcription factor
RAM0011	3	CL1066.Contig1	(CAA)6	AGCCTTGGCGATGTAGAAGA	ACAGGGTGTCTGCTCGACTC	AP2 domain class transcription factor
RAM0029	4	CL119.Contig2	(TTG)6	TCATGATGATGATCACCGCT	GCAGAGTAGCCGGAAACAAG	AP2-like ethylene-responsive transcription factor ANT-like
RAM0057	2	CL1446.Contig1	(AGA)6	AATCTGGTGGTGTTGGTGCT	GCAGAACCAGAGAATTGCGT	transcription factor TCP3-like
RAM0066	5	CL1547.Contig1	(CTT)6	GAGAGAGAGAGATTTTGTTGGG	GTGGGTGGTGACGAAGAAGT	cellulose synthase
RAM0079	6	CL1778.Contig1	(ACAAA)4	CCCTTGCCTTGTGCTAAGAG	GGGGGAAGTGAAAAGTGTGA	PREDICTED: homeobox-leucine zipper protein ANTHOCYANINLESS 2 [Vitis vinifera]
RAM0106	3	CL2137.Contig1	(TATT)5	TGGCATTAGCATTTAGCGGT	CGAAGAAACACAATTCCCAG	Transcription factor AtMYC2, putative [Ricinus communis] >gi|223540860|gb|EEF42418.1| Transcription factor AtMYC2, putative [Ricinus communis]
RAM0135	3	CL2518.Contig2	(CT)8	AAACGCCCAAACAGACACAT	CGAAGCTGATGAACTCCGAC	ccaat-binding transcription factor subunit A, putative [Ricinus communis] >gi|223529410|gb|EEF31372.1| ccaat-binding transcription factor subunit A, putative [Ricinus communis]
RAM0136	1	CL2530.Contig1	(ATGGGG)4	AAGCCCAAGTCCAAATGATG	TTCATCACGTATGCGACCAT	PREDICTED: transcription factor UNE10-like [Vitis vinifera]
RAM0172	3	CL2941.Contig1	(GGC)6	AGTGTGCGCAATCCTTCTCT	ATTTGCATGTCCCTGTCCTC	PREDICTED: zinc finger CCCH domain-containing protein 37 [Vitis vinifera] >gi|297736083|emb|CBI24121.3| unnamed protein product [Vitis vinifera]
RAM0191	1	CL3255.Contig2	(CCG)6	CTTGCGCTTGTTGTCCCT	GGAGAATTGGATGAAGGGGT	MYB domain class transcription factor [Malus x domestica]
RAM0218	2	CL3537.Contig1	(GA)8	GCAGGTCTGAGGCAAGTACC	CAGTTCCGCTCTTTCCCAT	PREDICTED: zinc finger CCCH domain-containing protein 14-like [Vitis vinifera]
RAM0219	2	CL3555.Contig1	(ACA)6	GGGGATTCGGTAATTGGC	GCATGGAATACATGGCACTG	transcription factor, putative [Ricinus communis] >gi|223542436|gb|EEF43978.1| transcription factor, putative [Ricinus communis]
RAM0265	3	CL40.Contig4	(GTCATC)4	GAGCAGTGACAGAAGGAGAAAA	CTTGAGCCGACGAAGAAGAC	C2H2L domain class transcription factor [Malus x domestica]
RAM0295	3	CL4301.Contig1	(AT)8	TCCCTCTCTCTCTCTCTACACA	CCGATGAGCTTCTTGTCCTC	myb-related transcription factor [Solanum lycopersicum] >gi|1430846|emb|CAA67600.1| myb-related transcription factor [Solanum lycopersicum]
RAM0351	2	CL4904.Contig1	(TCG)7	CGGGGACTATTTGAAGCG	ACAGCATCATCAGCATCAGC	TCP domain class transcription factor [Malus x domestica]
RAM0375	2	CL5241.Contig1	(GGA)6	CGAAGGAGCTAGGGTTAGGG	GACGCAACCGTATCCAAGTT	WRKY protein [Cucumis sativus]
RAM0381	1	CL5366.Contig1	(AG)11	ACGTACGTAGGGCTTCATGG	CAGTCGCAATATCTGAGCCA	class II knotted-like homeobox protein [Prunus persica] >gi|215983122|gb|ACJ71731.1| class II knotted-like homeobox transcription factor [Prunus persica]
RAM0394	1	CL5507.Contig2	(AGCTCA)6	GAATCGCAGTGTCATTGTGG	GATCGAGCTTAACTGTCCCG	PREDICTED: protein FAR1-RELATED SEQUENCE 2-like [Vitis vinifera]
RAM0399	2	CL602.Contig1	(AGG)7	CGTCGACTTCAGGGATGATT	TGGACTATAAAGCCCACGCT	PREDICTED: NAC domain-containing protein 29 isoform 1 [Vitis vinifera] >gi|296088719|emb|CBI38169.3| unnamed protein product [Vitis vinifera]
RAM0418	1	CL835.Contig1	(CCT)6	GAGCCGCATAAACCAGTACC	CCGGCTCCGAGTACTACAAC	LOB domain-containing protein, putative [Ricinus communis] >gi|223533139|gb|EEF34897.1| LOB domain-containing protein, putative [Ricinus communis]
RAM0427	1	CL88.Contig1	(AT)11	TGTCCCGAATTTTATCGCTC	CAAGAGGGACTACGCGAAAG	transcription factor, putative [Ricinus communis] >gi|223545927|gb|EEF47430.1| transcription factor, putative [Ricinus communis]
RAM0445	3	Unigene10170	(TGC)6	GAGGCCAGCAAATTCAGATG	AGGGAGGGTTCTGGGCTT	PREDICTED: transcription factor TCP7-like [Glycine max]
RAM0466	2	Unigene1040	(ATCCA)4	TTTCATTTCATGCCTGACCC	AACTCCTTCCTCCAGGTCGT	BZIP domain class transcription factor [Malus x domestica]
RAM0477	2	Unigene10530	(CAA)6	ACACCATGCCTTCAACAACA	CCCAAGAGTGTGGTTGCTTT	PREDICTED: heat stress transcription factor A-3-like [Vitis vinifera]
RAM0496	1	Unigene10803	(TGA)6	AACTGGCATAGGCATGAAGG	ATCTCAACTTGGGCTTCCCT	zinc finger protein, putative [Ricinus communis] >gi|223541867|gb|EEF43413.1| zinc finger protein, putative [Ricinus communis]
RAM0512	2	Unigene1110	(CT)10	CTGCCTTCGTCCATCTTAGG	CATGGAGGAATGGAGGAAGA	cellulose synthase [Populus trichocarpa] >gi|222843895|gb|EEE81442.1| cellulose synthase [Populus trichocarpa]	117
RAM0536	2	Unigene11512	(GCC)6	TTTCCTTGATCCGCTCAATC	ACTGGTTCTGCTACGTTGGG	NAC domain protein, IPR003441 [Populus trichocarpa] >gi|222835478|gb|EEE73913.1| NAC domain protein, IPR003441 [Populus trichocarpa]
RAM0568	4	Unigene12004	(CAA)6	TCAACGTCGACAATATCCCA	GGTCCAATGTTGTTCCATCC	PREDICTED: AP2-like ethylene-responsive transcription factor AIL5-like [Glycine max]
RAM0575	3	Unigene12173	(CA)8	GTGGCTCTTTTCAGTTCCCA	GGCTCCAAAATGCTAAACAC	Cellulose synthase A catalytic subunit 3 [UDP-forming], putative [Ricinus communis] >gi|223540796|gb|EEF42356.1| Cellulose synthase A catalytic subunit 3 [UDP-forming], putative [Ricinus communis]	138
RAM0590A	3	Unigene12540	(TTG)6	CTGACGATAACGAACTCGCA	GGCTGGTGGTAATTTGGAGA	COL domain class transcription factor [Malus x domestica]
RAM0590B	3
RAM0597	2	Unigene12696	(ATC)6	TGTTCCGCTTTCTAAATGGC	TCTTCGCGCCATTATTCTCT	PREDICTED: zinc finger CCCH domain-containing protein 41-like [Vitis vinifera]
RAM0659	2	Unigene14239	(TA)8	AACCAAATCAAGCCGTACAC	TCATGGGCACGAAACAAGTA	TCP domain class transcription factor [Malus x domestica]
RAM0665	4	Unigene14371	(CCA)6	CGATCAGTACCACCACCACA	CCGCCGTAGCTATTCCTGTA	transcription factor, putative [Ricinus communis] >gi|223541935|gb|EEF43481.1| transcription factor, putative [Ricinus communis]
RAM0667A	3	Unigene14399	(GAT)6	GCACGTCTTGCACTGGTAAA	TAATTTCACACCTCCCAGGC	PREDICTED: zinc finger protein ZAT5-like [Glycine max]
RAM0667B	3
RAM0715	3	Unigene1548	(GCC)6	ATCTCTGCTCCACCTCCTCA	AGTACTTGAAGGCGGCTCAG	bel1 homeotic protein, putative [Ricinus communis] >gi|223536621|gb|EEF38263.1| bel1 homeotic protein, putative [Ricinus communis]
RAM0738	1	Unigene16137	(TTG)6	TCACGTGAATTGCTTGGGTA	TTTTCATTCCAACCCCAGAC	WRKY domain class transcription factor [Malus x domestica]
RAM0743	2	Unigene1624	(GCG)7	GACTTGGCCGTCTTCTTCAT	CACCAGCATGGACACAAAGT	DOF domain class transcription factor [Corylus heterophylla]
RAM0756	2	Unigene16678	(TTG)6	CACATTCCCTTTCTTTGGGA	TGAAGTAGTGGGTGTGGCAG	auxin response factor 5 [Cucumis sativus]
RAM0766	2	Unigene16854	(CGG)6	AGTGTCGGAGTCGCAAGC	AAGAGCAATCAAACCTCACG	TCP transcription factor 17 [Solanum lycopersicum] >gi|306416845|gb|ADM87266.1| TCP transcription factor 17 [Solanum lycopersicum]
RAM0784	2	Unigene1740	(AGTG)5	AGGAAGTGGACGGTGTTTTG	GGGGCAAATGATAGGGAAGT	PREDICTED: transcription factor GTE11-like [Glycine max]
RAM0785	3	Unigene17431	(TTG)6	CTTCCAAAGCCTCACTCTCG	CTATCGCAGCTCAGCCTGTT	PREDICTED: BEL1-like homeodomain protein 11-like [Glycine max]
RAM0787A	2	Unigene1749	(CTG)7	GTCACCACCAATTCGCTCTT	GGAACACTTGCCCACTTCAT	bel1 homeotic protein, putative [Ricinus communis] >gi|223547966|gb|EEF49458.1| bel1 homeotic protein, putative [Ricinus communis]
RAM0787B	2
RAM0787C	2
RAM0818A	3	Unigene1849	(GTG)7	AAGGTGTGTTGTTGCGGC	ACTCTGGTGCTGATGAACCC	bel1 homeotic protein, putative [Ricinus communis] >gi|223536621|gb|EEF38263.1| bel1 homeotic protein, putative [Ricinus communis]
RAM0818B	2
RAM0832	3	Unigene18956	(GGA)6	CGCACTTGTACTTGTTCCGA	AGTCCACAAACACCAGCTCC	PREDICTED: zinc finger protein ZAT9-like [Glycine max]
RAM0849	2	Unigene19805	(TTG)6	GGTTGACTGGGAACTGGAGA	TTTATGGCCAGAGGAAGTGG	WRKY transcription factor, putative [Ricinus communis] >gi|223535898|gb|EEF37558.1| WRKY transcription factor, putative [Ricinus communis]
RAM0860	2	Unigene2022	(GCG)6	GACATGTGGTTAACCGAGGC	TAACAACATCTTCTCCGGGC	C2H2L domain class transcription factor [Malus x domestica]
RAM0862	3	Unigene2023	(ATG)6	GTTGTTGCCTGGTTGAAGGT	TTGGGAAACACTAGCCTTGG	zinc finger protein, putative [Ricinus communis] >gi|223538915|gb|EEF40513.1| zinc finger protein, putative [Ricinus communis]
RAM0872	2	Unigene2067	(ATA)6	CTTTTCCACCTCAACAAACC	CACCCCACTTTTCATAGCGT	CBF1 [Populus tomentosa]
RAM0915	2	Unigene2284	(TC)8	TTGCTGACACTTCGCTTCTC	CGAGGAGATTGCCTGAACAT	transcription factor, putative [Ricinus communis] >gi|223528349|gb|EEF30389.1| transcription factor, putative [Ricinus communis]
RAM0949	2	Unigene2496	(TCTTT)4	ATCCTCGTTCGAATTTCCCT	GCAAACGCAAACACACACA	PREDICTED: dof zinc finger protein DOF5.2-like [Vitis vinifera]
RAM0961	3	Unigene2547	(AT)8	ATTACCAACCAACCAACCCA	AAGGCACATGATGATGACGA	PREDICTED: homeobox protein knotted-1-like 7-like [Glycine max]
RAM0978	3	Unigene2675	(TCT)6	TCACAGAGCTCGAAGAGCAA	AGTCCTCGGTCTGTCTCTCG	COL domain class transcription factor [Malus x domestica]
RAM0979	2	Unigene268	(AGCTCA)6(TCA)6*	GCAAGGCGACACTGAAAAGT	TGTTGAGCCGTAATGCTGAG	PREDICTED: protein FAR1-RELATED SEQUENCE 2-like [Vitis vinifera]
RAM0985	2	Unigene27070	(CGGTAA)4	ACAGCTCTGTCCTTGCAGGT	TCGAGCACTCATGAACCTTG	PREDICTED: zinc finger protein ZAT5-like [Glycine max]
RAM1002	3	Unigene2791	(GCT)7	AAGCTGAGGTGAGAAGGCTG	ACTCCGGTTACAAGCAATGG	PREDICTED: transcription factor VIP1-like [Vitis vinifera]
RAM1007	1	Unigene2832	(TA)8	TGTTTGGTGGGACGAGTACA	ATGCTCAAGGCCATCGTTTA	C2H2L domain class transcription factor [Malus x domestica]
RAM1023	1	Unigene2949	(TTA)6(GTATAT)4	GCCAAATGGGGAAATAGGTT	GAGGGGGCAAAAGTACAACA	Myb-like transcription factor [Medicago truncatula] >gi|355486374|gb|AES67577.1| Myb-like transcription factor [Medicago truncatula]
RAM1047	2	Unigene3084	(CTC)6	TCTCCTCCTCATCGTCATCC	AATGGAACGAGGTCAAGACG	PHD and RING finger domain-containing protein [Medicago truncatula] >gi|355501196|gb|AES82399.1| PHD and RING finger domain-containing protein [Medicago truncatula]
RAM1057	3	Unigene3157	(GTGATG)5	TCACTCATGGTCGTTCCAAA	TTTCACCTCCAAATCCCTCA	putative RING zinc finger protein [Arabidopsis thaliana]
RAM1063	2	Unigene3219	(AG)9	TAGAAGTCTGGAAGGCCACC	GCGTTTCTTCTTCAAAAGCC	SCL domain class transcription factor [Malus x domestica]
RAM1073	2	Unigene3338	(CTT)6	CCCAAGTTCGGTTTTCTCAG	CTTTCCTCTTTCAACAGCTTCC	DREB1C [Gossypium hirsutum]
RAM1118	3	Unigene3735	(TA)8	GAATGCTGTTGAGTGAGGCA	GAAGATGGAGCTGTGAAGGG	PREDICTED: transcription factor bHLH48-like [Glycine max]
RAM1124	4	Unigene3784	(GGC)6	TCTCGGAGCTACACTTCCGT	GAAGGTCTACTTCGCGACCC	WRKY transcription factor [Arachis hypogaea]
RAM1126	2	Unigene3801	(TC)9	TCCTCCGTTTGAACCATCTC	GCAGAAGCATTGTGATGGAA	PREDICTED: transcription factor-like protein DPB-like [Glycine max]
RAM1131	2	Unigene3823	(GA)8	TCATTCAAGCCGACCTAAGC	GCAAAAACCCCCTCTTTCTC	NAC domain protein NAC1 [Gossypium hirsutum] >gi|206584349|gb|ACI15347.1| NAC domain protein NAC1 [Gossypium hirsutum]
RAM1154	2	Unigene3993	(CT)10	GACACCGACACCACTTCTCC	TTTTCTTCGCCCATAACCAG	homeobox protein knotted-1, putative [Ricinus communis] >gi|223549583|gb|EEF51071.1| homeobox protein knotted-1, putative [Ricinus communis]
RAM1170	2	Unigene4099	(GCA)6	CAAAGAATGAGGACAGGGGA	ACGTAGACGACGTGTGTTGG	PREDICTED: transcription factor UNE10-like [Glycine max]
RAM1296	2	Unigene5526	(GTG)6	GATGGTGATGAGGAGGAGGA	AGCAAACCAACTTCACCACC	C2H2L domain class transcription factor [Malus x domestica]
RAM1304	Fail to amplify	Unigene5598	(TTC)6	CCACCAATTAGGGTTTCCG	ACCCCAACAAAGCCAAAAG	transcription factor, putative [Ricinus communis] >gi|223546724|gb|EEF48222.1| transcription factor, putative [Ricinus communis]
RAM1305	2	Unigene5612	(TGAGT)4	CGATATTGGCAAAGACGACA	CAAAACGCTCAAACACTCTCC	PREDICTED: ethylene-responsive transcription factor ERF118 [Vitis vinifera]
RAM1309	2	Unigene565	(CT)8	ACCAGGCAAACCCTCTCTCT	CTTTCTCGTCTCGAAGTGGG	PREDICTED: homeobox-leucine zipper protein ATHB-16-like, partial [Glycine max]
RAM1311	2	Unigene566	(CT)9	CCAGACACACTAACCAGGCA	CTTTCTCGTCTCGAAGTGGG	HD domain class transcription factor [Malus x domestica]
RAM1328	1	Unigene5816	(TCA)6	TCAACAAACAGCTCACCAGC	TGATCAGGCTTGATTAGGGC	PREDICTED: myb-related protein 306 isoform 1 [Vitis vinifera]
RAM1349	3	Unigene6053	(CAA)6	CCAGTGAAATTCAGGCCAAT	GGATTTGTGGTTCGGTGAGT	WRKY protein [Cucumis sativus]
RAM1354	3	Unigene6101	(AGAGA)4	GTGGCTAGTCGGAGAAGACG	CTCGGCTCAATCCTTGACTC	phd/F-box containing protein, putative [Ricinus communis] >gi|223526772|gb|EEF28997.1| phd/F-box containing protein, putative [Ricinus communis]
RAM1364	4	Unigene6305	(ACA)6	GACTTCGACGCTCAACTTCC	TCAGACCCTCCAAGAACCAG	putative transcription factor [Humulus lupulus]
RAM1377	2	Unigene6416	(CGC)6	TAATCCAGCCTTTTGCCTTG	AGTTCGGAGTGATGAGGCAG	C2H2L domain class transcription factor [Malus x domestica]
RAM1392	3	Unigene6727	(CCG)6	GAGAGGCGGTCAGGTAGTTG	CGTCCTCCAGAGAAACGAAG	DELLA domain GRAS family transcription factor GAI/RGA1 [Populus trichocarpa] >gi|222863839|gb|EEF00970.1| DELLA domain GRAS family transcription factor GAI/RGA1 [Populus trichocarpa]
RAM1402	2	Unigene6833	(AAC)6	AACAAGCCCAACCAACTCAC	AGACCGATGCCTATGGACAG	transcription factor, putative [Ricinus communis] >gi|223535256|gb|EEF36933.1| transcription factor, putative [Ricinus communis]
RAM1407	2	Unigene6892	(CAC)7	TCAGAAAATGGGGTCTCCAC	CCTTGTTGCTCCTTTGCTTC	zinc finger family protein [Arabidopsis lyrata subsp. lyrata] >gi|297323234|gb|EFH53655.1| zinc finger family protein [Arabidopsis lyrata subsp. lyrata]
RAM1415	2	Unigene7008	(AG)8	CAACAAAAACCCACAAACCC	CTTCGTTTCGAGCTCTCGTC	PREDICTED: homeobox-leucine zipper protein HAT5-like [Vitis vinifera]
RAM1428	2	Unigene731	(TGT)6	GCTCATTGGAGTTCTTTGGC	AGAGCAGTACAGCAACGGCT	NAC domain protein NAC4 [Gossypium hirsutum] >gi|206584355|gb|ACI15350.1| NAC domain protein NAC4 [Gossypium hirsutum]
RAM1431	3	Unigene7395	(GT)10	GAGAGAGAGAGACAAAGAAACC	GCTAAAATGCGCCGAAGTAG	PREDICTED: transcription factor bHLH63-like [Vitis vinifera]
RAM1459	3	Unigene7785	(CGT)6	TTCTTCTTCTTGGTGCCGTT	GTCCAGCTTGACGACTCCAC	WD-repeats transcriptional factor [Dahlia pinnata]
RAM1489	3	Unigene8308	(ACG)6	CCCCTGAGATATCCTCTCCC	CATCATCGCGATAACCTTGA	transcription factor, putative [Ricinus communis] >gi|223548187|gb|EEF49678.1| transcription factor, putative [Ricinus communis]
RAM1507	2	Unigene8530	(CAA)6	TCAGGAGTGGGTTCTTGGAG	GATTGTGGTCACCGTCACTG	DOF domain class transcription factor [Malus x domestica]
RAM1518	3	Unigene869	(TTG)6	GGTTCAGGTACCAATCCCCT	GGAAATATGCTTCCTCGGGT	PREDICTED: transcription factor ICE1 isoform 1 [Vitis vinifera]
RAM1528	Fail to amplify	Unigene8900	(TGA)6	TACCGGTGTAGGAGGACTGG	GGTCTTTCAGGCACCAATGT	r2r3-myb transcription factor, putative [Ricinus communis] >gi|223550451|gb|EEF51938.1| r2r3-myb transcription factor, putative [Ricinus communis]
RAM1531	2	Unigene8986	(AAC)7	ACAGCTGTGACCAACAGCAC	CAAGGTGAAGACGCAGTTCA	ARF domain class transcription factor [Malus x domestica]
RAM1562	3	Unigene9400	(TCG)6	GCCTCGAGATCGAAGAACTG	GAGAGCATGCCCTAGACGAC	global transcription factor group [Populus trichocarpa] >gi|222850167|gb|EEE87714.1| global transcription factor group [Populus trichocarpa]
RAM1572	4	Unigene9597	(ATGAG)4	AGAAGAGGCTTTCCTGGAGC	GATGGGCCTTAAGCAAACTT	PREDICTED: auxin response factor 7-like, partial [Glycine max]
RAM1623	1	CL4115.Contig1	(AAC)6(ACC)6	AAACAAAAAAACAACAACAAC	CGGAGGGTTTTGGTAGACTG	PREDICTED: probable transcription factor KAN2-like [Vitis vinifera]
RAM1634	2	CL5150.Contig1	(TGTTGC)4	GAGCTGACACGACATTAGGAA	GCGTCTTCTTCTTCAGCAACA	PREDICTED: auxin response factor 6-like [Vitis vinifera]
RAM1638	3	CL602.Contig3	(ATTG)5	GAATCAACTTTAGCTCGATCGC	ATGCACGAGTATCGCCTCTT	PREDICTED: NAC domain-containing protein 29 isoform 1 [Vitis vinifera] >gi|296088719|emb|CBI38169.3| unnamed protein product [Vitis vinifera]
RAM1673	3	Unigene13199	(ATG)6	TGAAGCAAAACCTTGGCTCT	TGAGGATCATAACCATAACAATCA	PREDICTED: probable WRKY transcription factor 13 [Vitis vinifera] >gi|296082529|emb|CBI21534.3| unnamed protein product [Vitis vinifera]
RAM1676	1	Unigene1376	(AG)11	AGCGGGGGTTTGGTTATTAT	TGTTGGGTTCACAGTTTTCAG	ethylene-responsive transcription factor 4 [Zea mays] >gi|195606002|gb|ACG24831.1| ethylene-responsive transcription factor 4 [Zea mays]
RAM1724	1	Unigene2172	(CCTTC)4	AAAACCAATCTTTTAGTTCCTC	AACTCGCTTTGCCTTCCATA	NAP-like transcription factor [Vitis vinifera]
RAM1766	1	Unigene3826	(TTA)6	AACGATGGTCAAGGGATCAA	CTGCTCTAATTTTACTTGTCCACG	Transcription factor bHLH47 [Medicago truncatula] >gi|355510107|gb|AES91249.1| Transcription factor bHLH47 [Medicago truncatula]
RAM1801	1	Unigene6922	(TA)8	TTGGCTTTGGGTCTCTTGTC	TCTCACACGTCTCCAATATATA	PREDICTED: myb family transcription factor APL-like [Glycine max]
