# Supplementary material for: Development and Characterization of 1,827 Expressed Sequence Tag-Derived Simple Sequence Repeat Markers for Ramie (Boehmeria nivea L. Gaud)
Source: PLoS One. 2013 Apr 2;8(4):e60346. doi: 10.1371/journal.pone.0060346 (PMC3614921; doi:10.1371/journal.pone.0060346)
Supplement: Table S2 — The information of 1827 EST-SSR markers developed. (XLS) [file pone.0060346.s002.xls]

## Sheet: Sheet3
Marker	EST ID	SSR	FORWARD PRIMER1 (5'-3')	Tm(℃)	REVERSE PRIMER1 (5'-3')	Tm(℃)	PRODUCT1 size (bp)
RAM0001	CL1.Contig1	(CCGAAT)4	TTGGTCACCTCCTACATCCC	59.779	TTCTCGAACCCCATAGTTGC	60.074	248
RAM0002	CL1001.Contig4	(ACAG)6	CCTTTACCCCTTTTTGCGAT	60.305	CTTCTCCTCCAAGCTCCAGA	59.673	212
RAM0003	CL1011.Contig1	(CT)9	CTCTGATCAGTGAATGGGCA	59.787	CATTTTGGGTGTCGTTTTGG	61.145	156
RAM0004	CL1017.Contig1	(CTT)8*(CTT)6	CATCCTCGGCTTCTTTGTCT	59.43	TTGACGAAGTTGTGTCCGAG	59.873	267
RAM0005	CL1036.Contig2	(GTCTA)4	CAAATCCAAAGTCCACGCTT	60.11	CAAACTTTTTGTGGGGTTGG	60.233	109
RAM0006	CL1041.Contig1	(CTAGA)4	TCAGTGTACTATGCGTATGGGG	59.904	TGGGGTTCCAGCAGTAAGAC	60.111	238
RAM0007	CL105.Contig1	(CT)8	CAAAGCTTGAGCAACCATGA	59.988	AGACGAGAAAGAGCGAGCTG	60.035	201
RAM0008	CL1053.Contig1	(TC)9	GCGCAAAAGAGAATAGCAGG	60.117	GCGAGCTGGGTTTTGTTTAG	59.883	230
RAM0009	CL1054.Contig2	(AT)8	CTGACCGTCAAGCATTGAGA	59.984	CTAGCAGGCCTCTTGTGGTC	60.012	299
RAM0010	CL1062.Contig4	(AG)8	CTGGGCATCCAAACAGAGTT	60.111	AGCATCGCTCTCTCTATCGC	59.849	103
RAM0011	CL1066.Contig1	(CAA)6	AGCCTTGGCGATGTAGAAGA	59.978	ACAGGGTGTCTGCTCGACTC	60.467	208
RAM0012	CL1092.Contig1	(TC)8	TCTCTCCTACCAAAACCTAACC	56.566	GGAGCTGGATATCGTGAAGC	59.803	187
RAM0013	CL1101.Contig1	(CCAAAC)11	CCATCATCACCACCACTGTC	59.801	CAAGAGGAGAGCAGAGCAGG	60.422	244
RAM0014	CL1109.Contig2	(TTG)6	TCTTTTGGATTCCACTTCCG	60.044	CTTTGGTTGGTTTGGTGGAC	60.246	262
RAM0015	CL1113.Contig1	(CT)9	CCAAGAAGCCATAGCTGGAA	60.344	ACGTTCGCTCAGACACACAC	59.948	281
RAM0016	CL1113.Contig1	(AG)8	TTCTCAACCCCAGCATCTTC	60.195	ACGTTCGCTCAGACACACAC	59.948	167
RAM0017	CL1118.Contig2	(GAG)7	GAGCGTTAAGCAAAGCATCC	59.988	GTCCATAGCCTTGGCATCAT	59.923	173
RAM0018	CL1121.Contig1	(TC)8	CCACCCACCTACAACGAAAT	59.711	GAAGCTGATGGAGTGCCTTC	59.957	232
RAM0019	CL1121.Contig2	(TTC)6	CGTCATGAATGGAAGGAGGT	59.927	TATCGGGAGATCGTGGAGTC	60.034	252
RAM0020	CL1145.Contig1	(CT)8	GGCATAGGGAGTGAACCAAA	59.933	GAAACGCACCCTTAATCCAA	59.938	240
RAM0021	CL1150.Contig2	(CCG)6	CCTCTCGGCTCTCTCTCTCA	59.962	CGTGATCGATATGGTGATCG	59.907	170
RAM0022	CL1156.Contig2	(GAA)6	GCCGCCAAAGAGACCCAC	64.133	CAAGACATCAAGAGGCGTGA	59.984	264
RAM0023	CL1165.Contig5	(GTCTGA)4	GACTTTGATCGAGTGCGACA	59.992	TTCTGTTCCCTAAGCTCCGA	59.948	235
RAM0024	CL1177.Contig1	(ACC)7	CAGAGGAATCATCAGCACCA	59.787	AAAGGCTGGGTGATTTGTTG	59.971	206
RAM0025	CL1177.Contig1	(ACCACG)4	TCATCAAGAAGGCCAAGTCC	60.195	TTGTTGGTGCTCGATCTCTG	59.984	142
RAM0026	CL1177.Contig2	(AAACCC)4	CTCTCCCCCAAAATGTCAGA	60.042	CGATGACGACGACGACTCTA	60.008	111
RAM0027	CL1182.Contig3	(GA)8	GCCTTTTGGGAGAAACATCA	60.051	ATTTCCATCATCATCGGCTC	59.861	296
RAM0028	CL1189.Contig1	(AGATGC)4	ATGGCAAGTCTCAGCCAAAG	60.397	AACCTTCAGGTGACGACCC	59.953	236
RAM0029	CL119.Contig2	(TTG)6	TCATGATGATGATCACCGCT	60.039	GCAGAGTAGCCGGAAACAAG	60.015	262
RAM0030	CL119.Contig2	(ACCGTT)4	TCGATCCCGATAAGATCCTG	59.991	AACAACATCAACCACACGGA	59.855	218
RAM0031	CL1200.Contig1	(ATC)7	GCAGTTGGATATGTACTGTG	51.375	CCATAGATTCAAAGCGAGTCAC	58.861	299
RAM0032	CL1225.Contig1	(GTT)6	ATTCTGCTGCTGCTGTCTCA	59.887	AGGCCAAAAGCATCTTCTCA	59.955	250
RAM0033	CL1253.Contig1	(AGTTC)4	GAGGTTGGCGGAGGAGAT	60.16	ACGCTCTACTAGCCTTTGGG	58.627	260
RAM0034	CL1290.Contig2	(GA)10	AGTTGGATCCAGAGAAGGGC	60.596	AAGGCGTTTGTTGAGAATGG	60.11	136
RAM0035	CL1290.Contig2	(TC)9	ATCTGAAACAGGCCTTGTGG	60.111	TATCTCCTTCGACCCAGCTC	59.386	268
RAM0036	CL1292.Contig3	(ATG)7	CTCATCACAGTCAAAGGCACA	59.889	AATTTGGCCTCTCCGAAACT	60.074	150
RAM0037	CL1297.Contig2	(CTC)7	GCTAAGCAAACCCCACAAAA	60.11	GCCCATGTGGTACTTGAGGT	59.851	212
RAM0038	CL1298.Contig2	(ATT)6	TTAACCGTGCAAAGTAGGGG	59.99	TTCAGTGAGAGGAATCGGCT	59.95	169
RAM0039	CL131.Contig2	(CTGT)6	GAGATTCCGGGGACGTAAAT	60.152	ACGACGAGAAGGAGTGGAAA	59.844	294
RAM0040	CL1314.Contig1	(AACAC)11	ATTGCGTCTTCAATTCCCTG	60.074	AGCAATTCGACCAGGAGCTA	59.978	193
RAM0041	CL1322.Contig1	(TCCGTC)4	TCATTGGGCAAATCCTTAGC	60.038	CCACACGCTCAACCTCAGTA	59.897	285
RAM0042	CL1329.Contig1	(TC)8	GCTTGAAACACCTCCTGCTC	59.997	CACTGTCTCTCTTTAAGGTTGC	55.943	243
RAM0043	CL133.Contig1	(GAA)6	GCATCAGATTCAGATTGCGA	59.914	ATCCCCAACACCAGTACCAA	60.088	159
RAM0044	CL133.Contig1	(CGAGA)4	TGAAGCCAGGAAATACCGTC	60.074	CGCATTCCTTCAGGACTCAT	60.218	216
RAM0045	CL1341.Contig1	(CCT)7	AATCTGAACCACCAGAACGG	59.966	GGTGATGAGCTCCTTGTGGA	61.23	223
RAM0046	CL1352.Contig1	(TTCG)12	CTCTGCTGGCACATGATCTC	59.531	AATCGCAGATTTTCAGAGCG	60.49	273
RAM0047	CL1359.Contig1	(GA)9	TTGGCTCGGAGTTGTTCTCT	59.989	CCTTCATTCCCTCTCCTTCC	60.008	133
RAM0048	CL1361.Contig2	(CAA)6	CCTCAAATACCACCACCACC	60.088	ACCAAAGCATACAAGGACCG	59.993	126
RAM0049	CL1361.Contig2	(GA)9	GTCTGGATGGTCATGTGCAG	60.121	CTCTCCCAAAAGAAAAGAGAGC	58.781	300
RAM0050	CL1374.Contig2	(CGT)6	TACAAAAGCGTTGGTTGCTG	59.911	CCGGAGCATGTTTCAAGTCT	60.255	146
RAM0051	CL1396.Contig1	(GA)8	GCTAGAGTTACCTGGCGGTG	59.898	GAACAGAGCAAAGAGTCGCC	60.142	117
RAM0052	CL142.Contig1	(CT)8	TCTCTGCAAGCGAACCTTCT	60.277	CCATGGAGACCAATCCAAAC	60.173	174
RAM0053	CL1435.Contig1	(ATAGAC)4	GATGAACAACGCAGTGGAGA	59.837	GCATTGACAGGAGAGTGCAA	59.992	224
RAM0054	CL1438.Contig1	(AG)10	AGCCTGATTTTGGCTTCTCA	59.955	TTGCTTCTTTCCACGCTTCT	60.132	224
RAM0055	CL1442.Contig2	(CAGCTC)4	GCGTGGAGTTTGTTGTCTGA	59.88	GATTTTGGTTTGTGATGGGC	60.177	284
RAM0056	CL1445.Contig6	(GT)9	CTCATCTGTGTTTGCGCAGT	60.056	CAAAGTTGATGCCTGATGGA	59.648	101
RAM0057	CL1446.Contig1	(AGA)6	AATCTGGTGGTGTTGGTGCT	60.431	GCAGAACCAGAGAATTGCGT	60.406	274
RAM0058	CL1446.Contig1	(TTC)6	GCAGAACCAGAGAATTGCGT	60.406	AATCTGGTGGTGTTGGTGCT	60.431	274
RAM0059	CL1452.Contig2	(CGT)6	AACAACAACAAGAACGGGCT	59.639	TGAAGTGGAGGAACACGTTG	59.72	220
RAM0060	CL1452.Contig2	(AAAGG)4	CGTCCTCTGCGTTTCTCTCT	59.745	ATCTTGACCGTCGGTGACTC	60.12	181
RAM0061	CL1515.Contig1	(AT)8	CACACAACCTTCAAACTTGTCC	59.538	GAGAGCGACAATGGCTTTTC	59.962	205
RAM0062	CL1524.Contig1	(AT)11	CCTGAAGGTGGTGAACTGGT	60.002	CCTGAAGGTGGTGAACTGGT	60.002	280
RAM0063	CL1532.Contig1	(TA)8	GATCCGCAGTTTGTTGTGTG	60.16	CGATAAAAGGCCCAGAATCA	60.031	245
RAM0064	CL1532.Contig1	(TG)10	GGCCCTTCTTCTCCTTACGA	60.703	CACATACACACGCATGACCA	60.029	297
RAM0065	CL1532.Contig1	(AT)10	TGGTCATGCGTGTGTATGTG	60.029	CGATAAAAGGCCCAGAATCA	60.031	141
RAM0066	CL1547.Contig1	(CTT)6	GAGAGAGAGAGATTTTGTTGGG	57.137	GTGGGTGGTGACGAAGAAGT	60.009	227
RAM0067	CL1574.Contig1	(CAT)6	GCTCTTGACGACGGAGATTC	59.957	ACTTTCGAAGCGTACGAGGA	60.015	251
RAM0068	CL1598.Contig1	(GGCGAA)5	GCTCTCCCATAGTCCCATACC	59.803	CGGATCGGATGAGATGAGAT	59.995	125
RAM0069	CL160.Contig1	(CATGAT)4	GACGCCTCCGATACAACACT	60.142	GTCCAATTGTGCGTCACATC	59.975	234
RAM0070	CL160.Contig2	(TGATCA)4	CCTCGCAGTACCCTTGTTGT	60.171	GTCCAATTGTGCGTCACATC	59.975	218
RAM0071	CL1656.Contig1	(CT)9	TTCCCAAATTCTCATCGCTC	60.155	GCAGGTGGGATATCAAGCAT	59.923	213
RAM0072	CL166.Contig1	(TGT)22	CAAGATCGGAGAGCCATTGT	60.218	GGAGCAGCACTACACCAACA	59.905	257
RAM0073	CL1702.Contig2	(GACT)5	TGGTCGGTGAAACAGATGAA	60.088	GTCCTGTCACCTCACCGAAT	59.969	237
RAM0074	CL1708.Contig1	(CT)9	TCCCCATAACTCACTGCCTT	59.55	CGGACGGCATATTGAGTCTT	60.096	228
RAM0075	CL172.Contig2	(TC)10	CAGATCGACTCCGACCAGAT	60.223	AAGCTTGGAATGGCAGAGAA	59.955	220
RAM0076	CL1721.Contig1	(AGA)7	AAACATCCCTGGCACTTGAC	59.973	CCCCAAGACTCCATTGAAGA	60.042	251
RAM0077	CL1734.Contig1	(AG)9	GCCAGACATTGGAGAATCGT	60.081	GTTCTTCGCTCATCTCAGGG	59.95	146
RAM0078	CL1740.Contig1	(CATTC)4	CTACGCTCTCCAGGGATCTG	59.966	ACCCCTTTCCCATAACTTGG	60.046	227
RAM0079	CL1778.Contig1	(ACAAA)4	CCCTTGCCTTGTGCTAAGAG	60.008	GGGGGAAGTGAAAAGTGTGA	59.943	285
RAM0080	CL1778.Contig1	(TTTTG)4	GGGGGAAGTGAAAAGTGTGA	59.943	CCCTTGCCTTGTGCTAAGAG	60.008	285
RAM0081	CL1787.Contig2	(GGAGGC)4	GACAACAGGGAGGAGCAGAG	59.986	AGAGCCAAGTTGTCAACGCT	60.058	282
RAM0082	CL1788.Contig1	(CT)8	AGGTCGGCTTTGAGCTTGTA	60.015	TATCCCTTCCCTCACACTCG	60.065	290
RAM0083	CL1806.Contig1	(TCC)6	AAAGAGAAGAGAGGGTCGGC	59.957	CCAACGTTGTGTCGTTTCAC	60.049	108
RAM0084	CL1821.Contig2	(TA)8	GCTTTGAAAGAGAGAGTGAGAG	55.309	ACACAGATCCAACATGCCAA	59.967	198
RAM0085	CL1824.Contig1	(AGAGTC)4	ATGGAACAACTCATGGCCTC	59.934	GCTGTTGCTGTTGCTGTCTC	59.783	287
RAM0086	CL1827.Contig1	(TCCAC)4	AGGCATGAAATGTTGAAGGG	59.933	CCGTGTGTCTCTCCTTCCAT	60.112	112
RAM0087	CL1856.Contig1	(CT)8	TCTGCGTCAGTCCGTATCAG	60.008	ACACTCGCAATCTTAACGGC	60.278	183
RAM0088	CL1862.Contig1	(CT)9	GCGTCTTTGACTTTCTTGGC	60	CAGAGTCAATCAGGCACCAA	59.831	272
RAM0089	CL1872.Contig5	(CT)8	TCACCATTTTAAAGCCTGCC	60.074	GAGGAGCAGCTTGTGGAGTT	59.604	249
RAM0090	CL1872.Contig6	(CTT)6	ATCCTTCGCATTGATTGACC	59.9	ACTGCAGCATTGAGGTGTTG	59.905	152
RAM0091	CL1892.Contig2	(GA)8	GAAGTTCGCATCTGTCACGA	59.992	CCCTAACCCTAGAAATCCGC	59.924	138
RAM0092	CL1916.Contig1	(AAT)6	ACTGAGGCGACAGCAGTTTT	60.058	AACCAAGCAAGCAAACCACT	59.78	286
RAM0093	CL194.Contig1	(CCT)6	ATCAAACTTCACCGCCACTT	59.598	GCTGAGCAATTTCCCGATAA	60.175	157
RAM0094	CL1942.Contig1	(AG)10(AAG)6	TGACGAAGATTGCGAGATTG	59.948	GGGAAAACTACCTTGTGCCA	59.971	261
RAM0095	CL1944.Contig2	(ATT)6	GCCGTTTTGAGACATGGATT	59.939	AGCCCTCAAGTTTGGGTTTT	59.976	171
RAM0096	CL197.Contig1	(GAC)6	TAGACGAGCCGTTAGCGTTT	60.039	TGGCGGTTATGATGAGTGAA	60.073	283
RAM0097	CL1970.Contig2	(TGGTG)9	ACATGGCTTGGCTTCTGAGT	59.874	CCCTTTCTGGTTCTGGGTTT	60.332	130
RAM0098	CL2008.Contig1	(AT)8	GGATGGTGATGGGAAAGATG	60.135	TTCTTTTGGGGTGTTTCCAC	59.807	166
RAM0099	CL202.Contig3	(AG)9	AGCAGAGCGAGAGAGAAACG	60.035	GGCACTCGCTCGAAAATAAA	60.343	172
RAM0100	CL2030.Contig2	(TAT)6	GGAGGCTTGGAACAAATTCA	60.051	GGCCAACTTTGGTTCACTGT	60.012	112
RAM0101	CL2044.Contig2	(GCA)7	CATATACTTGGCAAGCCGGT	59.982	ATTGTTCTGAACGCCGAAAC	60.118	269
RAM0102	CL206.Contig3	(TC)8*(CT)9	GCTGTGTTTGGTTGGGTCTT	60.012	ATCTTCTTTCCCGAAGCCAT	60.039	184
RAM0103	CL2081.Contig1	(TCT)7	GTGGTCTTGTTGGCATGTTG	60.008	AAGAAGGTCGAGGAAGAGCC	59.957	178
RAM0104	CL2102.Contig1	(TCGAT)4	ACACCCAGACTTTGGAATGC	59.973	GAATTTGGCGTGAAGGGTTA	59.938	285
RAM0105	CL2108.Contig2	(TG)8	TCCTTTGGAAACCCAGACAC	59.943	TCTTTGCCCAAAACTGAAGC	60.365	197
RAM0106	CL2137.Contig1	(TATT)5	TGGCATTAGCATTTAGCGGT	60.608	CGAAGAAACACAATTCCCAG	58.201	294
RAM0107	CL218.Contig2	(TTAT)6	CTACCATGTGGGTGGGATTC	60.05	TGTCTTAATGGGTCGTGCAG	59.716	288
RAM0108	CL2219.Contig2	(GCG)6	GCTTGACCTTGAAGAGGACC	58.868	TCAGCAACAACAACACGACA	59.912	212
RAM0109	CL2224.Contig1	(CA)9	AAGAGGATGAGAGCCAAGCA	60.096	CTTTACAAAACGGCGTGACA	59.769	281
RAM0110	CL2236.Contig1	(CAGGCT)8	ACTACTGGGCTGGGGTTTTC	60.361	TGCCTCAAACACACTTGCTC	60.032	267
RAM0111	CL2237.Contig2	(GGGTGT)4	TCTTTGGCAGAGAGGAAGGA	60.065	TGCTGGGAGTTTGCTTTCTT	59.993	176
RAM0112	CL2239.Contig1	(TA)9	TACCAACGATCACACGCTTC	59.722	TAAGCTTCCGACCCGAGTAA	59.839	141
RAM0113	CL2253.Contig1	(AAG)6	TTTGCACTGTGTTGATCGCT	60.459	GACAGAGTGCGATGGTGAGA	59.988	139
RAM0114	CL2263.Contig1	(AAGAGA)4	AGCCTTGCCCCAAAATAGAT	59.93	GGCTGTGTGTTCCTCTGGTT	60.159	224
RAM0115	CL2275.Contig1	(CGAT)5	CCAATAGCTTCTTCTTCGCTG	59.257	ATGAGCTTGTTGGAGCTTGG	60.397	278
RAM0116	CL229.Contig7	(AG)8	GAAGAAGAGGATCACCAGCG	59.95	AAGCATTGCCAACCTGAATC	60.081	273
RAM0117	CL229.Contig8	(CTT)6	CCAAGGAAGGCGTCTTGATA	60.206	CTCGCTGAAGAACGTGTTGA	60.175	267
RAM0118	CL2308.Contig3	(GGC)7	GCTGCTCTGGCTTGGACTC	61.268	GAGGTGCATTACAGAGGCGT	60.285	255
RAM0119	CL2310.Contig1	(ACCAA)4	GTTTGGGTTTGGGAAGACCT	60.204	TGATCTGAGTGTGGAAAGCG	59.984	173
RAM0120	CL2325.Contig1	(TCCCTT)4	GGGTGCTTAGCTTCTCCCTT	59.848	GTCGTGTTTGACGATGGTTG	60.008	132
RAM0121	CL2332.Contig2	(TCA)6*(TTCTT)4	TCAACAACGCAATCACAACC	60.562	TGATATGACCCCCACTCCAT	60.011	290
RAM0122	CL2347.Contig1	(CCTGA)4	GCGTAGAGGATCACCAGACC	59.685	TCGTCTTCAACCAACAACCA	60.128	269
RAM0123	CL2352.Contig6	(CT)9	CAAAACGGTGACGTACAGGA	59.609	CGAAACCCAGAAGCAGAAGA	60.508	266
RAM0124	CL2357.Contig1	(ACA)6	CGGAAATTCGATCGGAGATA	59.994	AAGCTTTTCCATGACTGGGA	59.67	241
RAM0125	CL2379.Contig1	(GGT)6	GAGGGGATGGTACGCTGAT	59.902	ATCCCACGAAGACACCACTC	59.969	166
RAM0126	CL2379.Contig1	(CAACTT)4*(ACGAAT)4	GTGGTGTCTTCGTGGGATCT	59.969	CCTGCTCTGCTGTGTGTTGT	60.096	289
RAM0127	CL2393.Contig1	(CCACCT)4	TGATCTCATCACCTCCACCA	60.046	TTGCTAACAAGGGCCGATAC	60.096	226
RAM0128	CL2393.Contig1	(CCT)6	TGGTAGGTCTACCGCCTCAC	60.134	AGGTGGTGGTGGTGGTGTAT	60.009	292
RAM0129	CL2418.Contig1	(CT)9	GGAAAAACTCTCTCAAACACCC	59.124	TGGCCTAAAAGGCGACTCTA	59.975	271
RAM0130	CL2441.Contig2	(GT)10	CGCTCATGATCGTGATCTCT	58.936	TCATGGGTGGTACAAACGAC	59.267	271
RAM0131	CL2455.Contig1	(ACA)6	ATGAGAAGCGTGGTCCAGAT	59.685	ATCCCAACACGAAAATCGAG	59.933	300
RAM0132	CL2465.Contig2	(TCG)6	CCAAACACTCACACCCACAG	60.039	AGCCAACATCTTCAAATCCG	60.074	297
RAM0133	CL2474.Contig1	(GAA)6	TAACCGAACCCAATTCAAGC	59.938	CCTTGTGTAAACCTAGCGCC	59.769	246
RAM0134	CL2481.Contig1	(GA)8	TGCCACTGTCCAAGTACGAG	59.897	CACTCGCCAACTAAGTGCAA	60.05	293
RAM0135	CL2518.Contig2	(CT)8	AAACGCCCAAACAGACACAT	60.419	CGAAGCTGATGAACTCCGAC	60.945	266
RAM0136	CL2530.Contig1	(ATGGGG)4	AAGCCCAAGTCCAAATGATG	59.933	TTCATCACGTATGCGACCAT	59.955	224
RAM0137	CL2535.Contig1	(CGG)6	TGCTGTAATGCTCTTCGGTG	60.011	TGACGAAGCTTGAAGACGAA	59.716	270
RAM0138	CL2596.Contig1	(CAATGG)4	ACGAGGACGAGAGAGCCATA	59.973	TGGACAAATTGGAGTGACGA	60.088	154
RAM0139	CL2596.Contig1	(TGGACG)4	CAAGACCAAGACCGAGGAAG	59.837	TGATGTGCCAACCCTTGTAA	59.964	173
RAM0140	CL2626.Contig1	(TC)8	CTTGTCTCTCGCTCCGATTC	60.096	GGACGATGAACCTGAAGCAT	60.081	198
RAM0141	CL2652.Contig1	(AC)8	GCCCAAAATTCCAGAGTTCA	60.051	TGGATCAGCGAGAGTGTGAG	60.138	181
RAM0142	CL2654.Contig1	(CT)8	CCCTAGAGGCGTTTGTGTGT	60.171	AACAATTTTGTCCCACTGCC	59.836	240
RAM0143	CL2663.Contig1	(GAGAA)5	TGAGGTCCCATGATACCCAT	60.011	CGTTCTGTGCCCTTCTCTTC	59.989	241
RAM0144	CL2664.Contig3	(GA)8	TTCAACGGAACACAGTCAGC	59.88	AACACCTGAAATGGAATCGC	59.939	269
RAM0145	CL267.Contig1	(AC)9	CATAGAATGCATGTTGTGCC	57.57	TTGGGTGGTGTGAAATGTTG	60.255	270
RAM0146	CL2672.Contig2	(CTG)6	TTGAGGCAGAGGTGACACAG	60.022	AATGGAGTCAATCAGGGTGC	59.934	174
RAM0147	CL2688.Contig2	(GCT)6	GCAGAAGGAGGAGGAGGAGT	59.952	TAGAGGAGGATCGCTGGAGA	60.05	142
RAM0148	CL2705.Contig1	(TTC)6	ATTTCCGTTTATGCCACGTC	59.829	ATAGCTCCGAGAGCGGTACA	60	194
RAM0149	CL2742.Contig1	(GA)8	GGAGCTACAACAGGCAGAGG	60.012	CTCTCTCTCTCTCTCCGCCC	60.77	157
RAM0150	CL2757.Contig2	(TC)9	CAAGACGAAGCACTCCATGA	59.984	TGGACGAGACTTGTTGGTTG	59.72	130
RAM0151	CL2773.Contig1	(AG)9	GCTCTTCGTCTGTGGGAAAG	59.989	CGGAACTGAGATTGGCTCTC	59.95	275
RAM0152	CL2785.Contig3	(TC)8	CACCAAGTCTTCTCTTGTCTTC	55.761	GTGCTTGCTCGACTTTTTCC	60	122
RAM0153	CL2785.Contig4	(GGA)6	GGAAAAAGTCGAGCAAGCAC	60	GAAGCTCTTGGGCTTGTCCT	60.903	143
RAM0154	CL281.Contig2	(TC)11	ACCGAAAAAGCCACTCAGAA	59.853	GACGGAGACGAGGACTTGAG	59.986	232
RAM0155	CL2818.Contig1	(GCC)7	CCTCAGAGGCAGGAGTTTTG	59.982	ACGCTGATAAAAGAAGGCGA	59.982	196
RAM0156	CL2824.Contig1	(TGA)7	CGAACCTCATCTTTCGCTTC	59.955	AACACACCCCAATTATCCCA	59.91	204
RAM0157	CL2826.Contig1	(GA)10	CAAGCACTTCTCCTTCTCGG	60.126	GCCTATGTCGCTCCAACAAT	60.103	249
RAM0158	CL2827.Contig2	(GCCGAT)4	CGAGAGGCGTTTTATTCTGC	59.982	CCAACTGCTCTCTTTGAGGG	59.982	137
RAM0159	CL2842.Contig2	(GAT)7	ACTTGCGGCCAATTTGTATC	59.967	ATACTCCGATCACCACTCCG	59.95	272
RAM0160	CL285.Contig4	(CAAAA)4	TCTTTGCTCTTTTTGCCCAC	60.365	TGTGTGTGATTCTCAGGGGA	60.088	184
RAM0161	CL2853.Contig1	(GGTTG)4	CATGCAAGGAAAGTGATGGA	59.648	ACGACCGGCAATTCTACAAC	60	114
RAM0162	CL2867.Contig1	(CTT)7	ACGAGCTCAACAGCCTCTTC	59.751	CGGAGAGAGCCAGAGAGAGA	59.962	276
RAM0163	CL287.Contig2	(TTA)6	ATTTTGGTCTGTTGGGCAAG	59.971	TTGACTGAAGCATTGCCAAG	59.988	241
RAM0164	CL287.Contig2	(TA)8	TGACCGATGGTCCTAACACA	59.96	GCTGTGTAGCCCGAATCACT	60.285	154
RAM0165	CL2874.Contig2	(CAT)6	ACCCTTGAAAACAACCATGC	59.836	ACAAGTGGAAGGACTCGGTG	60.151	286
RAM0166	CL2878.Contig1	(TC)9	GATCGATGGGAAAATCATGG	60.096	GACGAGAGCGAAGAGAAGGA	59.827	286
RAM0167	CL2901.Contig1	(AG)8	CTGGTGGAGCAGCCATTATC	60.624	GGCTTCTCAGGCTATTGTGC	59.985	237
RAM0168	CL2908.Contig1	(AATA)5	TATTGGTTTGGCTTTCCCAG	59.931	TCCTCTCTCTGTTGGGTGGT	59.682	230
RAM0169	CL2921.Contig1	(AACC)5(CTTGG)4*	CATTGCCATTCTCTGCGTTA	59.833	CCTTCCCTTTCCTTTCCAAG	60.04	231
RAM0170	CL2921.Contig1	(TCTCAT)4	CGTTGATGAAGCTGGACTGA	59.984	CGATCAGAATGAGCGATTCA	59.907	273
RAM0171	CL2929.Contig3	(CT)9	GAGGTGGAACCATCCCTTTT	60.169	ATTGCATTTCCAGTTACCGC	59.967	265
RAM0172	CL2941.Contig1	(GGC)6	AGTGTGCGCAATCCTTCTCT	60.02	ATTTGCATGTCCCTGTCCTC	59.934	281
RAM0173	CL2973.Contig1	(GA)8	CACGCCACAAGAAAGGAACT	60.291	AAACTCCGACCAGACACACC	60.009	173
RAM0174	CL3024.Contig1	(GA)8	CAGCGACGACCTTCTTCTTC	60.134	GGTGAGCAAACCCATCTCTC	59.661	294
RAM0175	CL3026.Contig1	(CT)9	TTACCTCACACACACCACAGC	59.657	ATCAATGTCTGCGAAAGGCT	59.843	253
RAM0176	CL3032.Contig1	(AC)9	AGAAGGCGAGACTGTACGGA	60.012	CTGACTCTCCTCCTCCTCCC	60.336	218
RAM0177	CL3034.Contig1	(TTTA)5	CGGTTCGACGACTTCTTGAT	60.255	CAATCCCGTTAATGGATGAG	57.888	259
RAM0178	CL3065.Contig1	(TC)8	CTCTCTCTGCGTTTTCGCTT	59.898	CCTTCTCAGCCATGTCCATT	60.073	235
RAM0179	CL3078.Contig1	(TCG)6	TTGGCTCTGGCTCTGGTTAT	59.836	GAGGAGGAAGATGACGACGA	60.349	171
RAM0180	CL3109.Contig1	(TTTCT)5	GCTTGTAGTGAGGCTGCCAT	60.428	CTCCCCACAAAAACCATCC	60.157	215
RAM0181	CL3114.Contig1	(TC)10	CGTCAAGCTTCACAAATCCA	59.84	CTTCTACAACCGCTCCTTCG	60.008	151
RAM0182	CL3121.Contig1	(GA)9	CTTCGACGAGCGATGAATTT	60.352	GAGGTCTGGTGGACGAAGAG	59.835	226
RAM0183	CL3129.Contig1	(GAC)7	ACCCTAGCCTCTTGGTGGTT	59.994	CTTCTTCTTCGAACGAACCG	59.986	299
RAM0184	CL3137.Contig1	(TC)8	AGCCTAATTTTGGAACCCCA	60.664	TCACCATTGACTGAAGCTCG	59.984	209
RAM0185	CL3144.Contig4	(CGC)7	CCTCCAGATCTCCCACGTAA	60.065	TTCGATTTATCGGGTTCGAG	60.031	135
RAM0186	CL3145.Contig2	(CA)8	TCTCTTCTCTCCCCGAATCA	59.879	GCTGAGGAGGGAGTTCATTG	59.803	231
RAM0187	CL3206.Contig1	(TCTTC)4	TTCGTTCCTCCATTCTCCAC	60.05	AGAAGCTGGGTTGAGCTGAC	59.604	217
RAM0188	CL3224.Contig1	(AG)9	GATCGGACATGTTGAAGCCT	60.081	AAAGAGGCCACGTTTTCAGA	59.853	156
RAM0189	CL3228.Contig2	(ATA)6	GAGTTGTGGCTGGTTTGGTT	60.012	ACTCTGGGAGAGGGGGTAAA	59.928	175
RAM0190	CL3236.Contig1	(TC)8	CCAACCCCACAAAAACTCAC	60.246	CGTCGCCATAGTTGTACGTG	60.195	190
RAM0191	CL3255.Contig2	(CCG)6	CTTGCGCTTGTTGTCCCT	59.984	GGAGAATTGGATGAAGGGGT	60.133	278
RAM0192	CL3278.Contig1	(TCTTT)4	CTGAAGTTCAAGGCAGGAGG	59.982	AAAGGCAGAGGTGACACGAC	60.307	130
RAM0193	CL3279.Contig1	(TAT)6	CGCTGACCGATTTATTTGGA	60.961	GGTCGGAGATCGATCACAAT	59.893	299
RAM0194	CL3305.Contig1	(CTTCT)4	AAGATTCAACCTTTGCTGGC	59.316	TCTGAACTTCCGGCAGAAAC	60.375	264
RAM0195	CL3323.Contig1	(AG)10	TCGTGTTGGTGTCGTTTTTC	59.591	TCAAAACTCCCTCACTTCGC	60.375	193
RAM0196	CL3334.Contig1	(TC)9	TCTCTCTCTCTGGGTTTGGTG	59.435	TCATCATCAGGTTGATCGGA	60.006	272
RAM0197	CL3352.Contig2	(GAATTC)4	ATTCATCTCCGAGCAATCGT	59.658	GTACCTGTCGTCGTCCTCGT	60.182	203
RAM0198	CL337.Contig2	(CT)9	AAAGGCCAAGCCAACCTTAT	59.966	GCTGTGGGGACTGTGATTTT	59.973	164
RAM0199	CL3370.Contig1	(GA)8	GGCCACAATAACCAAGCAGT	60	CTCAATTCGCCTAAATCCCA	60.031	272
RAM0200	CL3382.Contig1	(GTTT)5	AAAGCGGCTTATGTCGAGAA	59.982	AATTAAGAGAGCACGGAAGGG	59.733	277
RAM0201	CL3389.Contig1	(AG)8	GACCGAATCTTTTCCCACAA	59.91	AGTGGGTGTGTCTCCTTTGG	60.002	300
RAM0202	CL3399.Contig3	(AT)8	ACAGAAAAATCGACGCATCC	60.081	TACTGAACCGCGTGCATAAG	59.895	164
RAM0203	CL3411.Contig1	(GCACGG)4	CTGCTCCATATCACGGAGGT	60.096	ATCCTAAATCGCCTTGGCTT	60.061	297
RAM0204	CL3411.Contig1	(TTATTT)4	TGTGATTGGATGCTGAGGAG	59.787	AAGAGCCCCTTGTCATCTTG	59.284	278
RAM0205	CL3413.Contig1	(AG)9	AGCCAGTTTGGTGATTTTGG	59.971	AGATTCCGATCACGACCATC	59.893	273
RAM0206	CL3435.Contig1	(TC)10	TCTTCACGTCGTTGATGCAG	61.023	TTTGTTATGTCCTTGGGGGA	60.162	280
RAM0207	CL3442.Contig1	(CTCGT)5	CGAGCATAGACCCCATTGTT	59.955	GCGAACATCATTTTGGGTG	59.916	152
RAM0208	CL3446.Contig1	(CGC)6	TGTGTTGCCGTACCATGTTT	59.888	CGAAGAAGATAATGAGGCGG	59.801	293
RAM0209	CL3461.Contig1	(CGA)6ca(AAG)7	CCAAAACCCAAAGACGAAGA	60.081	CGAAGCCATCAGCTCTTTCT	59.717	132
RAM0210	CL3465.Contig1	(AG)9	CCCATGCACATGATTCTCTG	60.072	CGACGGTAGAACAAAGGAGC	59.875	202
RAM0211	CL3488.Contig1	(TC)8	GCCACGTTGTCCTTTTCAT	58.557	CTTAATGGCGGTAGTGACGG	60.514	232
RAM0212	CL3498.Contig1	(GGC)6	CAGCGGGAACAGTATGAACA	59.716	ACTACACTCAAAGGCGTCGG	60.312	291
RAM0213	CL350.Contig1	(TGGAAA)4	TATCCGAAGCGCATACATCA	60.201	CCACTCCCACATACTCCCAC	60.238	230
RAM0214	CL3501.Contig1	(TCCCAA)4	AACTCCGACCCTGTTCCTTT	59.972	AGGGCGAGGAGAGAGAGAGT	59.709	155
RAM0215	CL3501.Contig1	(CAA)6	CTCTCTCGCTCATCCGAACT	59.703	TTCGAGCTCTTCTTCTTCGC	59.978	286
RAM0216	CL3515.Contig2	(GAC)6	CAATAGCGATGGGGTTTCTG	60.46	ACAGAAGAAGCTGGACACCG	60.444	261
RAM0217	CL3534.Contig1	(CT)8	ACCTTCGGTTTCCGCTCTAT	60.096	AGACGAAGCGTGACTCCAAT	59.874	222
RAM0218	CL3537.Contig1	(GA)8	GCAGGTCTGAGGCAAGTACC	59.874	CAGTTCCGCTCTTTCCCAT	60.203	198
RAM0219	CL3555.Contig1	(ACA)6	GGGGATTCGGTAATTGGC	60.096	GCATGGAATACATGGCACTG	59.955	300
RAM0220	CL3557.Contig1	(ATG)7	CTCAGAGCTCCCTCATGACC	59.945	CGTCTCCACAGGTCCTCTTC	59.835	260
RAM0221	CL3562.Contig1	(AC)8	ACTGCGCTTAAAAGGTTCCA	59.883	CGAAAGTCGAAACCGATGTT	60.11	108
RAM0222	CL3569.Contig1	(ACG)7	CACATGTTGGGGTGCTACAG	60.025	TAACACCTCGCAGGTCTCCT	59.867	154
RAM0223	CL3572.Contig1	(GAAAG)5	GTTCCTAGGGTTTTCGGCTC	60.074	CCCAACACCGTCTGATTCTT	59.966	270
RAM0224	CL3611.Contig1	(GT)8	AGCTGGGAAATGTACGGTTG	59.993	AATCAAATACGCGAACCACC	59.829	135
RAM0225	CL3617.Contig1	(CT)12	CATTGGAGATGTTGCTGTGG	60.112	CTTTCTCTTCTCCGCCGACT	61.027	248
RAM0226	CL3625.Contig1	(CAC)6	GGCAGGAACATGTAATGCAC	59.005	CGTGATCAGCTTGACGTTGT	59.905	184
RAM0227	CL3629.Contig2	(GCTCG)4	GAAAAACTTGACGAGCCGAG	59.993	GGCGGAGGAAGGTAGAGAGA	60.862	135
RAM0228	CL3636.Contig1	(AT)8	TGATGAACCAACACGACCAT	59.812	TGATGAACCAACACGACCAT	59.812	150
RAM0229	CL3645.Contig1	(TCCAA)4	TCCAACACCCAATTCACTCA	59.935	CGTCTTCGATGCTGAAACAA	59.988	177
RAM0230	CL3657.Contig1	(CGGCGC)4	ATCTGCCATTGATTTGCCTC	60.043	CCGCCTTCAAAGACATAGGA	60.206	189
RAM0231	CL3686.Contig2	(GAT)6(CGGTGG)4	GCGATTGCTTCTTCTGGTTC	59.962	ATACCGCCACAAGAGAATGG	59.955	179
RAM0232	CL3708.Contig1	(CT)8	TAGTGGCACCCCTGCTTAAC	60.132	GTTTGGGTGTTTCAGCGACT	60.156	171
RAM0233	CL3714.Contig1	(GGA)7	TTAACCAGGCCAAGCAAAAC	60.11	ATAGAAGAGCATGCCGAGGA	59.939	291
RAM0234	CL3723.Contig1	(AT)9	TTATGGCCGTTTGAGTAGGG	59.953	ACAAGGATTCAGCCGATCAA	60.603	195
RAM0235	CL3729.Contig2	(CAATCC)4	ACACCAACATCGTCAGGTCA	60.005	GGGCTCATTCAAATTCCTCA	60.014	188
RAM0236	CL3735.Contig2	(CCG)6	CCAAACACAGAAGTGCGAAA	59.881	CGTGGACCGATTCTCAATCT	60.073	264
RAM0237	CL3753.Contig2	(AG)8	CGAAGCTTTTCTGAGGCTTG	60.262	ACGGCACTCTTCTTCCGTTA	59.875	143
RAM0238	CL3776.Contig1	(CT)8	CAACTTGGTCCTTTGTCACAC	58.102	AGCAGGTGAGAGCAGGAGAG	59.883	194
RAM0239	CL3794.Contig1	(TA)11	TTCCGACTCTCTGCCTCAAT	59.95	CGGAAATACGGTTCGGACTA	59.953	233
RAM0240	CL3801.Contig1	(AT)8	TCCGTGAATGCATTATCCTC	58.521	AACGTCAATCATACTCGGGC	59.962	188
RAM0241	CL3802.Contig1	(TTC)6	TGACCGATGATGCGAACTAA	60.22	TTAGGAAGGAGCTTGAGGCA	60.088	263
RAM0242	CL3819.Contig1	(TTC)6	GAAGAGAGGCTTAGCCAGCA	59.859	GGTTCTTCTCTCAAACCCCC	59.912	251
RAM0243	CL3820.Contig1	(GAG)6	CGCTTCGTTATCTCCATCGT	60.235	AACATCCTCACGCTCTCCAC	60.269	279
RAM0244	CL3830.Contig1	(TTA)6	CCGGGAATGCGAAGAAAAT	62.191	TTGGTTCTCAACACCAATGC	59.547	234
RAM0245	CL3832.Contig2	(CCA)7	AATGCTCAAAACCATAGCCG	60.096	ATTGGCTTTGGAGTGTGGAC	59.973	188
RAM0246	CL385.Contig1	(CGC)6	TAGTGGTGGCATGCACATTT	59.995	GTAGATGCGGCTGATGAGGT	60.249	272
RAM0247	CL3892.Contig1	(GGT)6	CGTCAATATGCACCACCAAC	59.847	AGTCTTTTGAGAGGCGACCA	59.989	244
RAM0248	CL3894.Contig1	(TCG)6(CGT)6	TTCTCCATTCTCGTTTGGCT	59.813	GAGGACGAGGAAGATGTCCA	60.199	288
RAM0249	CL3898.Contig1	(ATTCAT)7	CCACTGATGCATTTGGTGAC	59.967	ATAGCATTCAAGGTCGGTCG	60.096	221
RAM0250	CL390.Contig1	(AG)8	ACCATTCGATCTCTCCCCTT	59.896	TGCTTGCCATGCTGATCTTA	60.51	230
RAM0251	CL390.Contig1	(GCCA)5	GTAGTTTGTGGGAGGGGACA	59.82	GCAGCAACAGCCAACAGTAG	59.664	254
RAM0252	CL3900.Contig1	(CA)10	GCATTCCAGGGTCTCTCAAA	60.195	AAAGGGAATGTCATGGCAAG	59.933	251
RAM0253	CL391.Contig1	(GA)10	GCCAATCAAAACCTCCAAGA	60.051	AATGTGTATGGTGACCGCAA	59.847	280
RAM0254	CL391.Contig2	(GA)8	AAAGGAGAGGGATGATTGGG	60.264	ACTCTCGCGAATATGCTGCT	60.147	244
RAM0255	CL3915.Contig1	(GCA)6	CCCTTTCTCCTCTTGCCTTT	59.821	AATTCCCTGTTCCTGGTTCC	60.169	243
RAM0256	CL3917.Contig1	(ATTC)5	ACCACAAGCTCCCATGTTTC	59.973	GCAAAACAGAAACCACCACA	59.591	280
RAM0257	CL3917.Contig1	(CATCT)5	CCTTCTCTCTTCGTATGCCG	59.971	TAGGTACGGGGTGTGGTGTT	60.149	258
RAM0258	CL3932.Contig1	(AAG)6	GACCGAGGTGGTTGATTTGT	59.827	CCCTTGTGGGTTTAAAGTTGG	60.6	299
RAM0259	CL3948.Contig1	(GT)8	GTTTTTCTTTTCCCCTTGCC	59.924	TGCTCTCATCGCCTCTTTTT	60.096	134
RAM0260	CL3953.Contig1	(TTC)6	ACAGTCCGATCAATGGCTTC	60.081	GGAATTGGCCAAGAAGTTGA	60.051	204
RAM0261	CL3967.Contig1	(CGTCTC)4	TCTCCAAATCGAAATCGCTC	60.296	TCTAACACGCCCCATCTTTC	60.074	100
RAM0262	CL3982.Contig1	(TCA)6	TATCTTGTTGGGCTTCCCTG	60.066	TTCAGCAATCAGCACCAGTC	59.992	276
RAM0263	CL399.Contig4	(AG)8	GTTAGCTGCCGGAGGAAAG	59.963	CTCTCCACCATTCTCACCATC	59.52	113
RAM0264	CL40.Contig3	(CAA)6	TCGCCTAGTGCCGTAAATCT	59.867	CTTGTCGATGTGATTGTGGG	59.96	264
RAM0265	CL40.Contig4	(GTCATC)4	GAGCAGTGACAGAAGGAGAAAA	58.721	CTTGAGCCGACGAAGAAGAC	60.134	148
RAM0266	CL4003.Contig1	(TCA)6	CTTTGCTTTCCCTTTTGCAG	59.99	CACAAACATGGAATTGGCTG	59.964	221
RAM0267	CL4009.Contig1	(TGG)6	CGTTAAACGAGAGAGAAGGAGC	59.674	GTCGTGGATCTGAGGAGGAC	59.644	237
RAM0268	CL401.Contig1	(TC)9	AGTTCGAATCTTTGCCTCTG	57.143	TTTCAACAGCCTCATTGTCG	59.84	139
RAM0269	CL4024.Contig1	(CGC)6	ACCTCACTCTTGGCCTCCTT	60.252	GATCTCTCTCCGTCGTCGTC	59.952	261
RAM0270	CL4039.Contig2	(CT)8	CTCTTCTTCTCTCAACCCGC	59.162	GGAGTCCGTCAACCTCCATA	59.927	114
RAM0271	CL4040.Contig1	(GATTG)4	GCAAAACCTATGTGGCGATT	59.967	GACGCAGCAAACACTTCAAA	60.035	168
RAM0272	CL4060.Contig1	(TCT)6	CTAACCAACCACGCTCCATT	59.993	GTTAGGGTTACGATCAGGCG	59.592	153
RAM0273	CL4061.Contig1	(TC)8	CGCTAATACCCCACTCCAAA	59.953	TTTTCCTCGGAGAAACCAGA	59.784	155
RAM0274	CL4061.Contig1	(TC)8	GTCTTCGCTCCTCGTGAATC	59.957	TTGGTTTTGGCTTTGGAGTC	60.088	184
RAM0275	CL4076.Contig1	(GACTCT)4	GGTTTTGTGTGTGTGTGGCT	59.493	TGCAGGAGCAGTAGATGGTG	60.008	291
RAM0276	CL409.Contig1	(AG)8	CTGCTCAGAGACACAGTCGC	59.922	CCACTCCTTCTCCTTCTCCC	60.186	216
RAM0277	CL4093.Contig1	(AG)9	TAGGGTTTTGGGAGATGTGG	59.784	ACTTCTCTTCCGCCATTGCC	63.81	146
RAM0278	CL4095.Contig3	(TCC)6	TTTGGTATTAGGCCAAGCGT	59.609	ATGAGGAGCTTGATGTGGCT	59.834	267
RAM0279	CL4129.Contig1	(TGA)6	ATCTCCTGCACCGTCTCAAC	60.269	GAAAATGCCACCTTCCAAGA	60.051	281
RAM0280	CL4143.Contig1	(TTC)6	AGCAAATCTCTCCCGACTCA	59.95	CAAGAAGAGGAGTCGAACGG	59.982	104
RAM0281	CL4143.Contig1	(CT)9	TGAGCGAACCTTCTGTTTCC	60.375	TTTCTCTCTCCTCCTCTGCG	59.82	208
RAM0282	CL4145.Contig1	(TGTC)5	AAACCCAAACCCTTGCTTTC	60.332	TCTCTGCATGGCTTTGTACG	60.011	272
RAM0283	CL4148.Contig1	(AG)8	CCATGCAAATAGCAGACCAG	59.297	TGAACTCCCTCAAATGGGAC	59.903	117
RAM0284	CL4151.Contig1	(TA)8	ATGCCGTGGGGTATGTATGT	59.962	TTGCTAGTCGCTTCCGTTTT	60.018	145
RAM0285	CL4186.Contig1	(AAG)6(TC)8	TCCTTGTCGATGAAGTTCCC	60.05	GGTGCATGTGTCAAAAGGTG	60.008	198
RAM0286	CL42.Contig1	(TCG)7	CATGTCCGCAAGACTCTGAA	59.984	GAGACGTACGAGAACGAGGC	60.02	267
RAM0287	CL4200.Contig2	(TCC)6	AGATCCAACCGCAAAAGAGA	59.813	ATACGCAGCACTATCCCCAG	60.118	291
RAM0288	CL4217.Contig2	(TC)9	TCTTCTTCGACTCTGCTCTGC	60.028	ATCGTGTCTCCACGGAAAAG	60.111	230
RAM0289	CL4231.Contig3	(GAATT)4	CATGGTGATGAAGGTGCTTG	60.112	TCTCCAAATCCAAATCCTCG	60.006	235
RAM0290	CL4233.Contig2	(TCA)6	GCCACAGCCACTCTTTCAGT	60.453	CGAGTTCTGAAACCGTCCAT	60.111	203
RAM0291	CL426.Contig2	(CAA)7	TTGCCCCGAGATAAAACTTG	60.067	GCAGAGCCAGAGGAGAGAGA	59.969	246
RAM0292	CL4275.Contig1	(ACA)7	TCATCTGAGAATGTGCCTGC	59.95	TGGAAGTCTTTGATTTCGGC	60.192	297
RAM0293	CL4297.Contig1	(TTG)7	CATCCATGCCATTGAAGTTG	59.924	CTTGGAGCTGGTTCATGGAT	60.073	284
RAM0294	CL4297.Contig1	(AG)10	GAGCCCACAAGGGTTCAATA	59.933	AGCTGATTCCACATCTTCCG	60.218	145
RAM0295	CL4301.Contig1	(AT)8	TCCCTCTCTCTCTCTCTACACA	55.862	CCGATGAGCTTCTTGTCCTC	59.95	137
RAM0296	CL4317.Contig1	(TCAC)5	ATTGGGCTATTGTGAGTCGG	59.955	TTCTCTCTTATGTACGCCAAGC	58.677	185
RAM0297	CL434.Contig1	(AG)8	CTGCATGGAGAAGACGAGGT	60.408	TCTCTCTCTCTCTCTCTCACTC	52.059	282
RAM0298	CL4378.Contig1	(GAGCTC)4	CCATTTGCTGCTTCAACAGA	59.988	CGAGATTTGGAAGCGAAGAG	60.088	289
RAM0299	CL4387.Contig1	(TTA)6	TGGCTCGGTTTAAGCAGTCT	60.015	GCTCATTTCTTCCCCAATGA	60.014	234
RAM0300	CL4394.Contig1	(CTTC)6	CCTCTACTACTGCCGCCATC	59.859	AATTGAAGCCGGTGATTGAG	60.074	281
RAM0301	CL4406.Contig1	(AT)8	AGGCCCAACTCTTTCTTGGT	60.11	CCGCGAAATCACAAAACTCT	60.249	280
RAM0302	CL4421.Contig1	(AAAT)5	TGAATCCAACCATACCGAGA	58.923	CTCTTCACACCTCACCAGGG	60.702	300
RAM0303	CL4434.Contig1	(AG)8	GAAACAAAGCCAAGCAAAGC	60.003	CTCTTCCGTGCAGTCTGTGA	60.178	109
RAM0304	CL4461.Contig2	(GA)9	TAATTTGCTTCCCACAAGGC	60.074	CGTTTTGTTTGTTTCCCGAG	60.505	262
RAM0305	CL4468.Contig1	(AG)8	GCTTCTCGACGTTGTCATCA	59.992	TGTTAATTAGCTAGCCACACCC	58.347	262
RAM0306	CL4488.Contig1	(TTA)6	TGGCACAGCTTGTTGTTTGT	60.347	TTGGGGCTTCGATGTTAATC	59.901	275
RAM0307	CL4488.Contig1	(AT)9	TTTGAGTCCTACACGCACCA	60.301	TGTAGTCCAAAGCCACAGCA	60.449	252
RAM0308	CL450.Contig1	(TTCT)5	GCAGCTCGCATTGTCCTATT	60.382	GGAGCCCATGTCAAGAATGT	59.934	272
RAM0309	CL452.Contig1	(GGCTT)4	CCACGTTCGTCTCACTTGAA	59.873	GGTTGAAGTCGTCGTCCATT	59.973	145
RAM0310	CL4524.Contig1	(TTTG)5	CGTTGATTCTCCACAGCTCA	59.984	CAGTCCTGCTACGACATCCA	59.855	146
RAM0311	CL4538.Contig1	(TC)8(AGAA)6	TCCCTTCCTTTCCCTTCACT	60.045	CACACGTCGCACTGAATTTT	59.764	263
RAM0312	CL4540.Contig1	(GA)8	TAGGGTTTGCGAGAGTGTGA	59.44	CTCTCAGCTAAAGAACCGCC	59.218	299
RAM0313	CL4551.Contig1	(AG)9	AAGAGAGCGCGTTATACGGA	60.003	CTTCCTATCAGCAAGACGCC	59.978	153
RAM0314	CL456.Contig1	(TTC)6	GTCTTGTGCCTCTCCAAAGC	59.997	ATATCATCACCTTCAGCGGC	60.066	250
RAM0315	CL4570.Contig1	(CCT)7	ATCTCTCAAGATCTCCGCCA	59.91	TTCTCGTACTCGGCCTTGTT	59.875	290
RAM0316	CL4570.Contig1	(TGAG)6	TGTCCCCGAGAACGAAATAG	60.066	CCACATCTCTCTCACTCTCTCC	58.06	283
RAM0317	CL4572.Contig1	(CT)9	AACAGCTTCACGTTTCCCAC	60.156	GCTTTGGATTCGCTTTCTTG	59.96	256
RAM0318	CL4591.Contig1	(TC)9	ATACCTGTGAGCGAAGCGAG	60.559	GCAGTCCCAATAGCAACCAT	59.962	291
RAM0319	CL4597.Contig1	(TA)10	AGGGTTGTTGAGGGATCAAG	58.989	GGTTTCTACTCCATCACCGC	59.556	139
RAM0320	CL4598.Contig1	(CAT)6	TATTCGCACGATGGTGTCAT	59.955	CCATGATTTAATGGAACGGG	60.009	234
RAM0321	CL4598.Contig2	(TCA)7	AGTGGTCAACGTTGGGTCTC	60.009	CCATGATTTAATGGAACGGG	60.009	198
RAM0322	CL4602.Contig1	(AT)8	CGATCCCTCCATTTTCACTC	59.483	TCTTCCACTACTGTGCGTGTG	59.954	218
RAM0323	CL4602.Contig1	(CAGAT)4cg(TC)9	GCGTCCTCACTCACTCCTCT	59.585	ATCAAGTATGGGATGGGCAA	60.155	233
RAM0324	CL4604.Contig1	(CTT)6	ATCAGAGCCTAAACCAGCCA	59.836	TAGATGCACCGGTGAGATGA	60.225	277
RAM0325	CL4680.Contig1	(AG)8	CGAAGGATTGGCTGTCAGAT	60.218	CCAAACCTCCGATCTCTCTCT	59.825	102
RAM0326	CL4689.Contig1	(AT)11	ATGAGAGAGCGAGGGGTTTT	60.212	ATGAGAGAGCGAGGGGTTTT	60.212	212
RAM0327	CL4691.Contig1	(TC)8	CCTTAGACCAAAGAAGCACAGC	60.424	CGAGTGTCGGTGACAGAAGA	60.022	212
RAM0328	CL4695.Contig1	(AACCAG)4	ATATCCTCCACATCCCCACC	60.801	GGCCTTGGACCAACTACAGA	60.111	143
RAM0329	CL4706.Contig1	(ACA)7	TTTCACCTTCAAACCCAAGG	59.942	CAATGGAGGGGAATCAGAGA	60.003	158
RAM0330	CL4707.Contig1	(AG)9	TCTCTCAACGCATCAAAACG	59.988	TTCCTCTCCTCTCCTCTCCTC	59.115	268
RAM0331	CL4717.Contig1	(GA)9	GCGTCGAACTTTCAATGGAT	60.081	CCGTGAATCTTATCTCCCCA	59.887	196
RAM0332	CL4717.Contig1	(CGC)6	TCGCTCTCCAGTCCTCTCTC	59.817	ATGTAGATCTCCCACGCCAG	60.096	291
RAM0333	CL4724.Contig1	(CAC)6	CAAGCAACAAGAGCCACAAA	60.027	CGCTGCAGTCCTAACAGACA	60.199	285
RAM0334	CL473.Contig1	(TCG)7	GAAGCTCTCAACCCAAAACG	59.853	TCCTTGTCGTCCTCTTGGTC	60.238	260
RAM0335	CL473.Contig1	(CT)10	GCCTATGATCTTCCCATCCA	59.854	GTTTTGGGTTGAGAGCTTCG	59.853	297
RAM0336	CL4741.Contig1	(ACCGCC)4	TTGAAGGACGAAAGGACCAC	60.088	AATGCCATTGAAGAAGTCGC	60.221	240
RAM0337	CL4749.Contig1	(ATC)7	TCTTCGAACGCATCGTACAG	60.011	GAGAGGCTATTTGGCGTTTG	59.845	215
RAM0338	CL4762.Contig2	(GA)9	GAACATGGTGGTTTGAGCTG	59.139	TTCATGATTTCTGGGCCTTC	60.014	198
RAM0339	CL4785.Contig1	(GGC)6	CGTACAAGGGCTTCGGTAAC	59.632	TATGCTGCTAAAGGCTCGGT	60.003	283
RAM0340	CL4793.Contig2	(AG)8	CATTCCTAGCTTTGGAAGCG	59.975	CGTGCTGTTTTGGTTCTAGAGT	58.585	162
RAM0341	CL4798.Contig1	(TG)9	GCTTTCGTTTGGTTTGGTGT	60.015	CGATGTGACGAAATGTTTGC	60.119	229
RAM0342	CL4826.Contig2	(CTG)8	TGGCGGTAGTTTTAACCTCG	60.124	TATCAACAGCATCAGCAGCC	59.979	210
RAM0343	CL483.Contig1	(TTCCT)4	GGATCCAAGCAAACCACAAT	59.797	ATTGTCTGAGCGAGGTTGGT	59.727	138
RAM0344	CL4836.Contig1	(TTTGGG)4	TCATCAGGTCCGTGTTGTGT	60.005	CACTATCTCCACCAAATCC	52.719	189
RAM0345	CL4836.Contig1	(AG)9	TTGAGGAGGATTTCCAACCA	60.43	CGAAGTTTTCCCAATGTCGT	59.971	254
RAM0346	CL4839.Contig1	(AGG)6	AAAACGCAGCCGAGTTAAGA	60.018	GAGTATCAGTCACCCCGACG	60.533	273
RAM0347	CL4839.Contig1	(CTATTG)4	CTTCCACTTCCACTTCCCAA	60.081	CACCATATTTGTGTGCCTCG	59.988	177
RAM0348	CL4863.Contig1	(GA)8	CCTGCAATTCACAAACACAG	57.736	AAACACACACCTCAAAGCCC	60.012	195
RAM0349	CL4870.Contig2	(CGG)7	CTCATCTCTGGCGTTTGTGA	59.984	GCCAAAGACTTCCTCAGCAC	59.997	178
RAM0350	CL4873.Contig1	(TCT)6	AAGTTGAGCCTTTTGGGGTT	59.976	GCTTAAAAAGAGAGCGAGGC	58.493	259
RAM0351	CL4904.Contig1	(TCG)7	CGGGGACTATTTGAAGCG	59.222	ACAGCATCATCAGCATCAGC	59.982	272
RAM0352	CL4904.Contig1	(GATA)5	GCTGATGCTGATGATGCTGT	59.982	TCTCCTCACCTTTCACTCCAA	59.829	242
RAM0353	CL4928.Contig1	(ATA)6	TCAAGATGCTATGCCTGGAA	59.375	GCAACAAAAGTTTGACGGCT	60.292	295
RAM0354	CL4937.Contig1	(AAT)6	ATGGCAATGACAAGGAGAGC	60.226	CAGAGGAGAACCTTGGCAAT	59.284	300
RAM0355	CL4937.Contig1	(TCA)8	GAATCACCAGCTTCACCACC	60.52	AGCTCTTTCTGCGCTACGAC	59.927	166
RAM0356	CL4939.Contig2	(CGTCGC)4	TGGCTAACTTCAGCCCCTAA	59.839	ACCTCAGAAGGTGGCATTTG	60.111	137
RAM0357	CL4954.Contig1	(TCA)7	CTTTGCCAATAGGATTCGGA	60.031	AGGGAAGTGGGACGAGAAAT	59.935	236
RAM0358	CL4987.Contig1	(CGC)6	AGAGCAATAACCCGAGAGCA	59.978	CTCTCTCTGCGTCTCCAAGG	60.275	274
RAM0359	CL4998.Contig1	(AAGAGC)4	GGGATGACACAGAGCAACAA	59.682	CGATCAGCTTGTCGTAGTCG	59.615	205
RAM0360	CL5007.Contig2	(TG)8	GTAGCGACCTCAAAGCAAGC	60.162	TCAACACACCTCCTATAACCCT	57.607	246
RAM0361	CL5012.Contig1	(CGGGGG)4	AGTCTTTGGCGTTGGAGAGA	59.989	AGAAGAGGGACCACCACCAT	60.77	189
RAM0362	CL5030.Contig2	(TC)8	TTTTGACGATTCTGTGCTGG	59.84	GGCAGCTAGTGAAGAGCCAC	60.164	283
RAM0363	CL5049.Contig1	(AGGGAG)4	GGAGAGGGATCGAGATAGGG	59.992	GGGCATCTGGTAAGCAAAAA	60.074	271
RAM0364	CL5070.Contig1	(ACG)7	CCAGAAGAGAGGGCTTGTTG	59.982	GCAATCGAATGTTTCCTCGT	60.081	189
RAM0365	CL5078.Contig1	(GGT)7	TCGTCACAGTTTGGTTCTGC	59.88	ACTAGGCCTTGACCCTCCAT	59.957	297
RAM0366	CL5095.Contig1	(AT)8	CCCCCAATATTCATTCGTTC	59.091	CGCTCACCAGGAGAGACAA	60.121	180
RAM0367	CL5116.Contig1	(TGG)6	AGGAGAGCTTTTCTCTGGGG	59.95	AGAACCTGTGGTGGAGATCG	60.112	220
RAM0368	CL5132.Contig1	(GA)8	TTTTGGGAAGCTTGAGAGGA	59.926	TCCCACACACACAACACAAA	59.425	277
RAM0369	CL5171.Contig1	(TC)10	ACTCACGCACTGTCTTTCCC	60.307	TCGGAGAGGGTTAGGGTTTT	59.934	252
RAM0370	CL5183.Contig1	(CTG)6	TGGTTCCACTCCAAAACCTC	59.943	TGACTAGCAGCAGGGGACTT	60.012	231
RAM0371	CL5188.Contig1	(TCT)6	CAGCCCCACCAAATCTCATA	60.853	GGCGAGAATGTGGTGAACTT	60.119	264
RAM0372	CL5209.Contig1	(AG)9	CTGTGCCTGTGTAGCCTCAA	60.049	CTCTTCGAACAATGACCAGC	58.443	215
RAM0373	CL5221.Contig1	(GCG)6	GCGTTGTTGTTGTCGTTGTT	59.664	ATTAGAGCGAAGCCAGTGGA	59.978	252
RAM0374	CL5221.Contig1	(AG)8	TCCACTGGCTTCGCTCTAAT	59.978	TGACTTTCCTTTACACCCCC	58.884	118
RAM0375	CL5241.Contig1	(GGA)6	CGAAGGAGCTAGGGTTAGGG	60.214	GACGCAACCGTATCCAAGTT	60	171
RAM0376	CL526.Contig1	(CACTAC)4	CAACGCAGAATCACCCGTAT	60.914	TTTTTGGAGGAGTGGGATTG	59.903	205
RAM0377	CL5276.Contig1	(GCA)6	AATCGAAGGATGAACGATGC	60.043	TCTCTCATCAGCCGACCTCT	60.096	244
RAM0378	CL5276.Contig1	(TCT)6	GGCTTTTCCTTTCCTCTTGG	60.18	ATTTGAGCGAGATCGTGGAC	60.226	158
RAM0379	CL5307.Contig1	(AGC)7	AACACAAGGTCGGGTTTCTG	60.005	ACTCGACAACAGGGGACAAC	60.009	228
RAM0380	CL5307.Contig1	(AG)8	GTGAGACAGACACAGCGCAT	60.063	TGTTGTTGGTGTTGTTGGCT	60.049	222
RAM0381	CL5366.Contig1	(AG)11	ACGTACGTAGGGCTTCATGG	60.015	CAGTCGCAATATCTGAGCCA	59.972	299
RAM0382	CL5366.Contig1	(AAC)7	CATGTCGAGCGAGAAGATGA	60.096	ACGTGGCTCTGGCTACTGTT	59.937	135
RAM0383	CL5382.Contig2	(ACACA)4	CCCTAAACCAAACCAAACCA	59.696	GAGAGCAGATCGGAGATTGG	59.91	116
RAM0384	CL5402.Contig1	(AG)9	CAGCTGTGCACTCACAGACA	59.791	CAGACGATTCCGTAAGCTCC	59.836	295
RAM0385	CL5409.Contig1	(GA)8	AGCTCGACGGTTAGTACGGA	59.898	TCTCAGAAACCAATTTCGCC	60.192	244
RAM0386	CL5435.Contig1	(GAA)8	CGAAACGATTGAACCCTTGT	59.971	TGCCTCTTTAGCCTTCTCCA	60.088	129
RAM0387	CL5449.Contig1	(AG)8	TACTCTTCGCCGGAGACACT	60.012	AGCCACCAAAAAGCTCTCAA	59.993	142
RAM0388	CL5465.Contig1	(CCT)6	AGTCCTTCGACCGCATCTC	60.365	GAAGTTTCCCGAATCAAGCA	60.192	140
RAM0389	CL548.Contig1	(AG)9	GACTGATGAGGCAGAGAGGG	59.945	AAACCCGTTCACACCAAAAG	59.869	221
RAM0390	CL5483.Contig1	(CAGAGA)4	AGCACAGATCAGACTTCGAGC	59.766	GAGCCCTGGTGCTTTATCAG	59.836	173
RAM0391	CL5490.Contig1	(AT)10	AACGGGCACAAAAACTTGAG	60.147	TCCTCATAGATCAGCACCGA	59.348	246
RAM0392	CL5492.Contig1	(CT)8	GGGAGAGCAGAGTTGGAGTG	59.986	CCAATCCACCACCTGAGAGT	59.962	273
RAM0393	CL5500.Contig1	(GA)9	GAGAGAGAGCTTGTCGGTCG	60.284	CTACCACAGGCGAAACCCTA	60.125	156
RAM0394	CL5507.Contig2	(AGCTCA)6	GAATCGCAGTGTCATTGTGG	60.12	GATCGAGCTTAACTGTCCCG	59.836	289
RAM0395	CL5513.Contig1	(AAT)6	ACGATCATCTTGTCTTGCCA	59.245	GCCGTATCATTGCTTGGATT	59.929	202
RAM0396	CL554.Contig1	(TC)9	CTCTCCTCTGCGAAAACACC	59.989	TCAATATGGTCTTGCCGTGA	60.073	285
RAM0397	CL557.Contig1	(AG)8(GCA)6	CAAAACCCAAAGTCGTTCGT	60.008	CTGATCAGCTCCCTCGTCTC	60.096	180
RAM0398	CL569.Contig1	(ATA)8	GCCATGTTGGGTATGGTTCT	59.676	GGATATCGTCGTCGCTGAAT	60.066	288
RAM0399	CL602.Contig1	(AGG)7	CGTCGACTTCAGGGATGATT	60.073	TGGACTATAAAGCCCACGCT	59.73	281
RAM0400	CL608.Contig1	(AAGCAG)4	CGACGTGTCGAAAGAAGACA	60.025	AGCTCTGAGTGGGGTCTTGA	59.986	191
RAM0401	CL608.Contig1	(GAC)6	GTTGTCGTACGGAAATGGCT	60	CACTCTGCTTCATTGTCGGA	59.984	119
RAM0402	CL622.Contig1	(TTC)6	CTGGATTCCTTCCTCCATCA	60.003	CGCATGCACTGACCATTACT	59.746	296
RAM0403	CL630.Contig1	(CT)8	TCTCTCTTCTCGCTTTTGGC	59.836	TGAGGCCAGAGCAAACTCTT	60.134	264
RAM0404	CL721.Contig1	(TGA)7	GGGTGCTTTGTGAAGGATGT	59.973	GCCTTCTCCATGAATTCCAA	60.014	265
RAM0405	CL734.Contig2	(CGGTGG)4	TTTACCAAAGCAAAGGTCGG	60.103	ATACCGCCACAAGAGAATGG	59.955	141
RAM0406	CL737.Contig1	(AATGG)4	AATTAACCCCTTGTTTCGGG	60.048	GGCAAACAATTCCACTCATC	57.99	269
RAM0407	CL743.Contig2	(GA)9	AACGAAAATGGGAGACAACG	59.971	GTCCGTACTTCACGGTGCTT	60.179	261
RAM0408	CL745.Contig1	(CCG)8	TTCCTTGAGGCGTAGCGTAT	59.867	TTCGGAAACTTCTCGAATGG	60.184	209
RAM0409	CL79.Contig1	(AAT)6	AAGTCCCACAAAAATGGCTG	59.971	CCAATTCCAGGCACCAATAA	60.692	250
RAM0410	CL792.Contig1	(TC)9	GAGAAGATTAGCCCAAGGCA	59.41	CCAAAACATGTGCGCTTCTA	59.872	262
RAM0411	CL807.Contig11	(ATCAGC)4	AAGAGGGAATAACGGCGATT	59.93	TTTGACCTTCCCAAAGTTGC	60.088	127
RAM0412	CL807.Contig11	(AGA)8	AATCGGACGAATGGTTTCAG	59.933	AAACCAGAGAGGTCAAGGCA	59.844	205
RAM0413	CL807.Contig11	(GAG)6	GAGAGGGATGGAGAGCTTGA	59.486	CACCACTTCCACTTCCACCT	60.002	187
RAM0414	CL807.Contig11	(TCTTC)4	GTGATTGGCCCAAATACGTT	59.691	ATCGCCGTTATTCCCTCTTT	59.93	230
RAM0415	CL810.Contig2	(TC)9(TC)10	CAATTATTGGGCATGACGTG	59.809	CGGACCGACTTATTTTTGGA	59.931	197
RAM0416	CL811.Contig1	(AAAAAC)4	AATGAGAAGCGGCAAGAAGA	60.096	GCAACAACCAAAACACATGG	59.864	132
RAM0417	CL817.Contig1	(TC)8	AAACAGCTCTCTCTCACCGC	59.751	AGCAAATCCCATACACCTGC	59.962	112
RAM0418	CL835.Contig1	(CCT)6	GAGCCGCATAAACCAGTACC	59.597	CCGGCTCCGAGTACTACAAC	59.757	259
RAM0419	CL836.Contig1	(GCT)6	AAGCGTTGGCTATGCTGACT	60.044	TAGACCTTCCCAGCCACAAC	60.111	248
RAM0420	CL84.Contig1	(AT)10	GCTTTTTGGAGCTGCTTCTT	58.861	CTGCGACCTTCAAGTCTTCC	59.989	199
RAM0421	CL844.Contig1	(CTAAA)4	TGGATTGACTTGGGTTGTCA	59.935	TACGTGAAGGCAAGGAGGTC	60.255	276
RAM0422	CL848.Contig1	(CA)10	TGCACAGACCCACACACATA	59.568	CTTCGTGTTCGGCCAATAAT	59.96	253
RAM0423	CL849.Contig1	(AAGAG)4(TCTGG)4	TCTCACCTCCACAATCCACA	60.088	TCGATTTGGGTGAGGTCTTC	60.05	281
RAM0424	CL851.Contig1	(GTGA)5	ACCAACCCATGTTTCGTGTT	60.134	AATCCACACCCTCACCTCAC	59.817	201
RAM0425	CL866.Contig1	(TATTT)4	AGGTTGGCATTGTTTGGAAG	59.971	CCCCACCATGAATACGAACT	59.67	194
RAM0426	CL878.Contig4	(AAT)7	TACACTTGGGTTGGGTTGGT	60.126	ACCCAGGTAAAAACGAGGCT	59.998	213
RAM0427	CL88.Contig1	(AT)11	TGTCCCGAATTTTATCGCTC	60.038	CAAGAGGGACTACGCGAAAG	60.008	276
RAM0428	CL882.Contig1	(CGC)6	AAATCCCGATGTACCGTCAC	59.676	TATGCCCAATCCTGAGGAAG	60.029	209
RAM0429	CL882.Contig1	(TC)9	AACCACACTCAGCCAAAACC	60.012	CCGAACACCAACAAAACACA	60.44	180
RAM0430	CL885.Contig1	(GT)12	GTGCCAAACCTGCCATAACT	60	CTCTCTGCCTTCGGATAACG	59.971	259
RAM0431	CL908.Contig1	(TC)9	CTACATTGGTCGTGGGTGTG	59.873	CAAGTGCCAAACCTTGCATA	59.729	243
RAM0432	CL908.Contig1	(CT)9	TCCAACCACAACAATACCGA	59.816	ATCGAGAAGATGGTCGATGG	60.034	117
RAM0433	CL920.Contig3	(TGG)7	CTCTCCCTCTCCCTGTCCTC	60.336	GTGCTGAACTCGTCGGAGAC	61.021	287
RAM0434	CL933.Contig1	(ATT)8	TCCCGAAACGACACTAAACC	59.971	GTGTTTCTCTCCCGTACCCA	59.966	181
RAM0435	CL995.Contig1	(TC)9	GATTTCCAAGGAAAGTGCCA	60.051	GCGACTTGCTCTCTGAGCTT	60.043	183
RAM0436	Unigene10008	(GA)8	CTATGGAGGCTTGGAGCTTG	59.971	AAAACCGTCCACAACCATTC	59.694	273
RAM0437	Unigene10013	(TTG)6	GAGTGGGACACCCTCCCTAC	60.77	ACCGGAGAGTATAAGGCGGT	59.983	194
RAM0438	Unigene10022	(CAGTGG)4	GACTGTGGACTGTGGTGGTG	60.045	ATTGAATTGGGCACTTGGTG	60.755	152
RAM0439	Unigene10034	(CTGTGC)4	CATCTGTGCGCTTTGTAGGA	60.011	CTTATCAAACAGTTGGCGGG	60.493	277
RAM0440	Unigene10034	(GCCCTT)4	GAACGTTGCATTTGCTCAGA	59.995	CTACAAAGCGCACAGATGGA	60.011	107
RAM0441	Unigene10062	(GA)9	TGGAGAAGCTCTGGATGGTT	59.803	CCACAACCCCAATTCACAC	59.641	166
RAM0442	Unigene10102	(AAG)6	GGAGGAAGAGGAAAGGGAGA	59.749	GCTTCCCTTTACAAACACCA	57.729	296
RAM0443	Unigene10116	(ACG)6	TCTTGTTCCAAATCCCATCC	59.727	ACCCCTCCCTCAGTCAACTT	59.968	186
RAM0444	Unigene10118	(TTCTG)4	TCGGGGTAGTTCCAGATGAG	60.065	CCTTTCGATGACAATAGGGTCT	59.482	290
RAM0445	Unigene10170	(TGC)6	GAGGCCAGCAAATTCAGATG	60.744	AGGGAGGGTTCTGGGCTT	60.991	244
RAM0446	Unigene1020	(TAA)6	CAAATAGGGATGAGGGGGTT	60.011	AGGAGAGCCTCAGTCCATCA	59.945	238
RAM0447	Unigene10205	(GAA)6	ACAGCAGCAGCAACAACAAC	60.104	ATTCCAGAAAACGACAACCG	59.971	192
RAM0448	Unigene10205	(TCC)6	ACGAGCACTGCATGAAGGAG	61.566	CCACTGGGCTTAGTGAAAGC	59.875	199
RAM0449	Unigene10218	(CGA)6	GAGAACGCAGATCACGAAGA	59.116	GAATCCCTCAAACCCCTCTC	59.874	265
RAM0450	Unigene1022	(AAG)7	AAGAATTATCGCAGGGAGGG	60.411	CCTCATAAAATCCCAACCCC	60.37	245
RAM0451	Unigene1023	(CGC)7	CTGAGAAGGAGGGAGAGGCT	60.088	AGATCAGAATTTCCAGCCCA	59.629	208
RAM0452	Unigene10232	(AATCAA)4	TGGGATAGCTTTGCCTTTGT	59.708	GGTTTTGGGGAGTGAAGTGA	59.943	171
RAM0453	Unigene10235	(GTT)6	GATTCCGATTCAGCTTCTGC	59.923	TTCCATGGACCTTCGAAAAC	59.91	141
RAM0454	Unigene10256	(CGG)6	TGGAGGAGGAGACGTAGGTG	60.252	CAGACAGACAACAATGGCTCA	59.889	251
RAM0455	Unigene10278	(GA)9	GGATTTTCGCAGTGACCATT	59.939	GCGTTTCAGATTCAAGCCAT	60.221	294
RAM0456	Unigene1028	(CT)10(TC)8	GTTGGACATTTGCTCATTGC	59.131	TGGCCTAATAATCATGGCAG	58.601	294
RAM0457	Unigene1030	(TTG)6	GCCCGACAAGTCTTTACCAA	60.11	ATCACCATGGCTCTTCTGCT	59.834	285
RAM0458	Unigene1034	(GA)9	CAGTTCCAGATTCCCTTCCA	60.042	GACTGTCTGCTGCACAATTCA	60.048	296
RAM0459	Unigene1036	(CTC)6	CTCTCAGCCTTTTCCCTCCT	59.95	TAGTCCTTTTCATGGCGTCC	60.074	292
RAM0460	Unigene1036	(CCT)6	GAAAAAGGAAGGCGGTGTTT	60.463	GAACTGTCTGGAGCGGAGAG	60.135	153
RAM0461	Unigene10371	(GCG)6	CAAACGTGGACTTTCCCATC	60.353	CCATGCTCGACTACCACTCC	60.678	291
RAM0462	Unigene10371	(GAA)6	GTGTTGTTCCCATTTTCGCT	59.978	ACACAGTCCCGACCTTGAAC	60.009	254
RAM0463	Unigene10373	(CT)9(CT)8	AAGAGATGGAGACTGGATGA	54.601	ATGGGAATGAGATTTGGTGG	59.605	220
RAM0464	Unigene10378	(GAA)6	GTAGAGGACGAAGGTGCTGC	60.02	TCTCCTCTCTCTCTCTCCTCAA	57.523	146
RAM0465	Unigene1038	(CCA)6	TCAGTCTCCAAAGCCTCACC	60.386	TCGAAGAAATCCAAACCGAC	60.051	222
RAM0466	Unigene1040	(ATCCA)4	TTTCATTTCATGCCTGACCC	60.843	AACTCCTTCCTCCAGGTCGT	60.111	226
RAM0467	Unigene10409	(TCT)6	CAATCCCATATGGCCAATTC	59.979	GGGTTGGGACACAATGAAAA	60.594	177
RAM0468	Unigene1041	(CTCTT)5	CTTCTTACTTTCGGCATCGG	59.839	GTTGGGCAGCAGAGACTTTC	59.997	271
RAM0469	Unigene10424	(CGG)6	AGGAGGAGAGCTCGGTTAGG	59.972	TCAGAGATCTTCTCCGACCG	60.488	299
RAM0470	Unigene1043	(TC)10	TCTGAGGGCAGTGAGAGTGA	59.685	GCCTTTTCTTGGAGAGCCTT	59.962	267
RAM0471	Unigene1048	(AT)10	GAGCAGGAAACTGGAACTGC	59.997	TTCGGATTCCCTCACTTCTG	60.187	282
RAM0472	Unigene1048	(AAG)8	TATGGTGGTGGGTTCCGTAT	59.933	ACCTCCATTGACAGCTTTGG	60.111	162
RAM0473	Unigene1049	(TC)8	AATGTCGGAGTTTCGGATTG	59.933	ATTCGCATTTGCTCTCACTG	59.028	116
RAM0474	Unigene10500	(AACCC)4	TCTTCGAACAACCACACCAA	60.128	AGGAGGAGAGTCAAACGACG	59.45	281
RAM0475	Unigene10501	(TCT)6	GCTGGATCAGATCGGAGAAG	59.91	AGAAGAAGAGAAGGGCCGAG	60.088	252
RAM0476	Unigene10530	(ACA)6	AAAGCAACCACACTCTTGGG	60.149	GGAGTTCTCGAGGGTGGTCT	60.648	245
RAM0477	Unigene10530	(CAA)6	ACACCATGCCTTCAACAACA	60.008	CCCAAGAGTGTGGTTGCTTT	60.149	141
RAM0478	Unigene10547	(CT)8	TGAACTGAACCTCCGCATCT	60.801	TAGCTCCAAGCTTTTTCCCA	59.953	119
RAM0479	Unigene1055	(TTC)6	CAAGCCAGCAAAAACTCACA	60.027	CGATCCTCCGGCTACTACTG	59.853	154
RAM0480	Unigene10570	(AG)9	CCTTTCTGCGGTTGGTTTAAG	60.979	CAAAACCAAACCCTTCTCTG	57.305	171
RAM0481	Unigene10577	(GTG)6	GCAAGAGAGGTTGGAACTCG	59.989	GATCCCGGGACTTTGATTTT	60.131	227
RAM0482	Unigene10581	(AAG)6	CTGTGATCTATTATGTGGGCTC	56.352	AAGGGCTAGGACTTGGCTTC	59.848	234
RAM0483	Unigene10608	(CTA)7	TCCAGGAGACGGATTAGGAG	59.234	GAAACAAGATGAGACGAGGCA	60.39	150
RAM0484	Unigene10609	(TC)8	AAGACCCACATCAATGGGAA	60.173	ATTATGGTTTGCTTCGGTGG	59.823	259
RAM0485	Unigene1062	(CTT)6	CTCCAATGCAACGTCTCTCA	59.984	CCTATCATGACGACAGCGAA	59.823	281
RAM0486	Unigene1062	(TC)9	GGAGGATGTCTGAGTGAAGCA	60.402	TGAGAGACGTTGCATTGGAG	59.984	120
RAM0487	Unigene1065	(TC)8	ATCACTCCAAGTTTGCAGGC	60.263	CACGGAGAGTATCCTGAGGG	59.673	272
RAM0488	Unigene1066	(AG)10	TAATAGCAATGGCCACACCA	59.953	TGTCTGTCAACCAAACCCAA	59.976	209
RAM0489	Unigene10667	(GGC)6	ACTCGAACACCGTCACCTTC	60.159	AGAAATGCAACCAAACGAGG	60.11	299
RAM0490	Unigene10708	(AAAAC)4	TGTCAACGATAGAAACCGAGG	60.118	GCTGTCCATTGTGTTGAGGA	59.682	153
RAM0491	Unigene10744	(CTC)6	ATCATTTTCCCTTTCACCCC	59.996	AGATAGTCCCGTCCCCTTTG	60.319	271
RAM0492	Unigene10747	(AAC)6	AAGCCCTCACATCATCAAGG	60.073	AGCCTCTCTCGGGTCTTTTC	59.957	264
RAM0493	Unigene10753	(GA)9	TGCATGGAACACTAACCTGC	59.722	CTTAGCCGGGGAAATTGACT	60.443	245
RAM0494	Unigene10761	(CATCCA)4	GTGGTCCCCACAGTGAGAGT	60.006	AGAGGCAGACTGGCTGTTGT	60.057	237
RAM0495	Unigene1079	(ATCCA)4	CCTCAAGATGCAATCCCCTA	60.029	CGCGTCACGAATGTGTAATC	60.142	276
RAM0496	Unigene10803	(TGA)6	AACTGGCATAGGCATGAAGG	60.096	ATCTCAACTTGGGCTTCCCT	60.074	209
RAM0497	Unigene1084	(GCCAA)5	ATTCACATCCAATCAAGCCC	59.756	AACAGATCGAACCAAGTGGC	60.119	205
RAM0498	Unigene10842	(GAC)7	GCAATTCTTTGGACCAGCAT	60.081	CGTACGGCGTGTACAACATC	60.058	279
RAM0499	Unigene10854	(AGA)6	AATTGCATGTTTGTGGGCTC	60.905	CCCATCACCTATCTTTGCGT	59.955	108
RAM0500	Unigene10899	(ATC)6	CGCATTGATGACACACAGAA	59.248	TGCAACTATGCTGGTGAAGC	60.019	270
RAM0501	Unigene10905	(CT)9	GCAAATCAGAGGGAGCTTTG	59.955	CGGGAGCACTAAACAACCAT	59.993	224
RAM0502	Unigene10919	(TCGAAT)4	GGCTACGATCGGGGATTACT	60.307	GGCTACGATCGGGGATTACT	60.307	114
RAM0503	Unigene10925	(CAGTC)5	TTTTGTGTCCTCGCACTCAC	59.88	AGATAAGCTGCTTCGTGGGA	59.978	214
RAM0504	Unigene10933	(ACC)7	CGGGCTGTGAATTAGGGTTA	59.953	GGCTGTGATTGGGTCTGATT	59.934	149
RAM0505	Unigene10934	(AGAGGA)4(GT)8	GTATGTGTGTGTGTATATACGTG	50.72	TTTGTCGGGGTGGTAGACTT	59.45	195
RAM0506	Unigene10946	(GT)8	GAGAGTTTGGGTTCGATGA	56.078	AGATGAGCCAGTGTGACCAA	59.261	202
RAM0507	Unigene10992	(CT)8	GAGGCGATGGTGAAGAAGAG	59.95	CAAAGCTCCCATCTTTTTGC	59.823	211
RAM0508	Unigene11024	(TA)10	ACACTTTGGACGCAGAAACC	60.156	CCACTAGTACTACCCAAGTCAA	53.743	216
RAM0509	Unigene11054	(CTAAC)4	TCCTCTCTTCTCCTGCATCAA	60.081	AAACGAGCAGTTGCAGATGA	59.596	223
RAM0510	Unigene1106	(AAAT)5	CTTCTTAACTCTCACACACACG	55.228	AGACCGTACACCAATACGGC	59.882	293
RAM0511	Unigene1107	(GGA)6	CCCAAAAAGGACAAGGACAA	59.942	GCTGAAGTACTCCGACAGCC	60.02	277
RAM0512	Unigene1110	(CT)10	CTGCCTTCGTCCATCTTAGG	59.83	CATGGAGGAATGGAGGAAGA	60	117
RAM0513	Unigene11110	(ATTTT)4	GAATTTCGCTCAAGCACGAT	60.361	GTCCCTACGAGCACAGAAGC	60.02	282
RAM0514	Unigene11123	(ACA)6	TTTCGAGTTGCATGAAGTGC	59.995	GAGCCAGATGGGAATCATGT	59.893	196
RAM0515	Unigene11133	(ATC)6	ACATTGCTCCGACGAATAGG	60.096	AAGCAACCGGCTTTAGATCA	59.845	251
RAM0516	Unigene1114	(AGA)6	GGATTCGATAAGTTGGGGGT	60.017	CGCTAGCACTCTCCAAGCTC	60.44	145
RAM0517	Unigene11141	(GA)8	TGGAGGAGGAATTGGAGATG	60.003	TGAGACTGAGAGAGAGAGAACA	54.372	173
RAM0518	Unigene11172	(ATG)6	GTTCTGAATCCGTCGTCGTT	60.119	CCACGATCATCACCATGAAG	59.918	240
RAM0519	Unigene11173	(TCG)7	GGTCTTCTTCTTCCGAGCCT	59.957	GGTTAAGCGTGAAAATGCCA	60.999	122
RAM0520	Unigene11205	(TTCCAG)4	AATTTACATTGTGGAGGCGG	59.823	GAAGGAGGCAAGTGACGAAG	59.989	272
RAM0521	Unigene1122	(GCG)6	GTCTCTATCCCCATCCCCAT	59.977	CCATCGCACTCTCACTACCA	59.855	275
RAM0522	Unigene1130	(TGC)7	TTCTGAGCCGTCTGATGTTG	59.984	GAGACTCCCAAGTCTCTGCG	60.135	143
RAM0523	Unigene11334	(ATC)6	GACGTGTGGCTACAGAGCAA	60.056	ACTTCTCGCAGCGTCGTATT	60.044	264
RAM0524	Unigene1135	(AG)10	GTGGAAGTGGTCAAGTCGCT	60.307	TCACACACAACACCACACCA	60.542	269
RAM0525	Unigene11365	(TATG)5(TG)9*	CTCTGCTCAGGCTCAGGAAT	59.703	CACCACACCAGCAAAGAAGA	59.873	195
RAM0526	Unigene11385	(AG)9	CCACCGCCCACATATAGTCT	59.836	GGCAGTGAGGTTTTGAGAGG	59.844	276
RAM0527	Unigene1140	(AG)9	GACCAGACCTGAAACCGAAA	60.088	TTCTCGAAGAAGAAGCTCGC	59.978	226
RAM0528	Unigene1142	(AAAAAG)4	CCAACTCTTGACTCTCAACCC	58.78	CCGTGAAAAAGAAGTCCGAG	59.846	153
RAM0529	Unigene11423	(ACC)6	CCATCCCACCCATCATACTC	60.011	CCACCTGAATGGAAGCATTT	59.933	224
RAM0530	Unigene1143	(ATTA)5	CGAACAATCGCCTAACAACC	60.502	CGGATGCAATCAAGGACTTT	60.074	282
RAM0531	Unigene11436	(GCG)6	GGAGTGCTGTAGAACCGGAG	59.867	CGTCTCGCCCTACGTCTC	59.525	135
RAM0532	Unigene1144	(CCT)6	GTCGTCGTCGTTCACGTACA	60.79	GCGAGTACCCGATCAAGCTC	62.218	170
RAM0533	Unigene11445	(TCTCGT)4	ATGGACACAGCTTTGGCTTC	60.263	GACTCCGTCGTCTTCTCCAG	59.986	173
RAM0534	Unigene1147	(CGAAGT)4	AGGACGAGGACACAGAGGAA	59.835	ATTGCCCACATAGAGCTTGG	60.096	188
RAM0535	Unigene11480	(TGGATC)4	GCATGGTGATGTTTTTCTCC	57.99	TGACAATCATGGGTTGTTGG	60.216	206
RAM0536	Unigene11512	(GCC)6	TTTCCTTGATCCGCTCAATC	60.155	ACTGGTTCTGCTACGTTGGG	60.171	249
RAM0537	Unigene11529	(CT)9	AGCTCAGTTCAGACACGACAGT	59.178	CGCAGAATACAAATCTGACCTG	59.769	107
RAM0538	Unigene11539	(AAAAT)4	ACCCATCCCATCATTATTGC	59.468	CGAGCTGGGAGAGAGATTTG	60.088	169
RAM0539	Unigene11555	(TC)8	GAGACAAAACAAGCAAGCCC	59.859	CCTTGGTTCAGTGCGATCTT	60.255	268
RAM0540	Unigene11561	(CCG)7	AGAGTGCCCTCCTTCTGACA	59.986	CGGAGATGCTCTTAAGCCAC	59.978	260
RAM0541	Unigene11561	(GATCAT)4	AGAGTGCCCTCCTTCTGACA	59.986	CGGAGATGCTCTTAAGCCAC	59.978	260
RAM0542	Unigene11585	(TTC)6	GCTCTCTACCCAGTCAACGC	60.02	TCACAGCCCTTATCTTTGCC	60.214	215
RAM0543	Unigene11615	(TG)8	GAGCTTGCGAATGTGATGAA	59.955	AAAGGAATCCACGCACAAAC	59.978	281
RAM0544	Unigene11622	(GCG)6	CGACGACTGCCTCTACACCT	60.466	GGAGAGAGAGTTTCGGGACC	60.194	177
RAM0545	Unigene11680	(TGA)6	ACCAAATTCCAGCTCGTGAT	59.556	TTCTTGAGCATCCTGCTCCT	60.096	197
RAM0546	Unigene1170	(CCTTA)5	CGACGAAGAAGAAGAAACGG	59.986	CCAAACCAGAAGTTCCCAAA	59.942	290
RAM0547	Unigene11700	(TGT)7	CAGGAAGTCGTTGGACATTG	59.135	AAAGGAAGCGTGCTGAGAAA	60.132	114
RAM0548	Unigene1171	(TA)11	TTGGCCTTTCTGCTGCTTAT	59.982	TGCCTCCATTTTCTCTTGCT	59.955	212
RAM0549	Unigene11756	(CTT)6	AACCTCTGTGTTTATGCCTGG	59.111	GTCAGAGCGTTCGAAAAACC	59.859	262
RAM0550	Unigene11760	(GGC)6	CTTGATCACCAACATGGCAC	59.967	CCTCTCGATGTACTCCGGC	60.774	295
RAM0551	Unigene11780	(AG)8	AGCTTTGGGTTTCGCTTTCT	60.373	TCTTTAAGAGACCGAGCGGA	60.088	245
RAM0552	Unigene11790	(GCTCT)4	GATTTTGAGTTGGAGCGAGC	59.962	GCCAAATTGGAACCATCACT	59.797	278
RAM0553	Unigene11812	(CTGTCC)4	CTTGATAACCCGCTTCTTCG	59.839	GACAGAGACCGAGACAGGGA	60.397	297
RAM0554	Unigene1183	(TTA)6	TCCCTCAGCTTGGTCTCAGT	59.986	AGCAATGGAGAAACAATGGG	59.933	164
RAM0555	Unigene11842	(GTG)6	GGAGGAAGACAGTCTGGACG	59.835	TCCAACAAACCCTAAATCGC	59.938	120
RAM0556	Unigene11850	(TC)9	TTTGCGCGATACACTCAGTC	60.019	GGAGTGAGGGAAAGTCGAGA	59.38	102
RAM0557	Unigene11900	(AG)8	GAGGTGGACGGAGAATTGG	60.459	TACCAAACCTCAAATCCCCA	60.162	255
RAM0558	Unigene11905	(AAC)7	AAAACTATTGCCCACCCTCC	60.187	GATTGCCATCTGGGACAAGT	59.934	148
RAM0559	Unigene1191	(AG)10	GAGAGAGAGAGAGAAATGTTGG	54.904	AGAGGCGACATTGGAGAAGA	59.95	281
RAM0560	Unigene11911	(GAGGCC)4	CATAGGTTCGTGTTGTTGCG	60.172	TTCCCTTCGATGTGTTAGCC	60.074	178
RAM0561	Unigene11924	(CA)10	ATTGACACGCACCAAACTCA	60.16	TAAGGCGAGAGACGATTTCC	59.41	274
RAM0562	Unigene11924	(ATGCA)4	CGCGTCTCGACTCTCTACATC	60.171	GAAATGTAGGGCTGGACTGG	59.55	129
RAM0563	Unigene11939	(TGT)7	CGCATTGGAGGAATGAAGAT	60.036	GGCGTACAGAAGGAAGCAAC	59.882	136
RAM0564	Unigene1195	(CAAACC)4	TGACCTGCCCTATCAAAACC	59.933	GCTTTATCTTCTCCGGGACC	60.039	259
RAM0565	Unigene11952	(GA)8	TGGGTTGGGTTTGATATTGG	60.418	TCTCACGTAATCACCACCGA	60.112	129
RAM0566	Unigene11953	(CAA)6	TACGGACTCTTCCATTTCCG	60.066	GCCCCAACATCTTTGTCATC	60.326	201
RAM0567	Unigene1200	(CGC)6	CCTTCACCTCCAAATCCTCA	60.042	GAGTACGTGAACGGAAACGG	60.55	100
RAM0568	Unigene12004	(CAA)6	TCAACGTCGACAATATCCCA	59.924	GGTCCAATGTTGTTCCATCC	60.034	227
RAM0569	Unigene1202	(AAT)6	CAGGCCAATTGAGCTAAACA	58.917	GGAGGGAGCTTTTTGGTTTT	59.571	289
RAM0570	Unigene1204	(CGAGGG)4	TTATCAGCGTCGTGAACTGC	60.019	GCTCCACCACCCACTCTAAA	60.111	229
RAM0571	Unigene12052	(GTATG)4(GTATT)4	TGGGCTCATAGTCCAAAATG	58.572	GAGTTGACGTGAACACCACG	60.203	225
RAM0572	Unigene1213	(AG)8	GGCTTGGATCTTGGATTTGA	60.014	CCTTTGGTGGGAATTTGAGA	59.903	267
RAM0573	Unigene12163	(CAA)6	TCCCTCTAAATTCCCAAGCC	60.391	AGGCTCAGAACGATCTTCCA	59.95	279
RAM0574	Unigene1217	(CAAAA)4	ATCCAACCAACCAATGCTGT	60.24	TCAAGTTACAGGTCGGGGAG	60.103	262
RAM0575	Unigene12173	(CA)8	GTGGCTCTTTTCAGTTCCCA	60.232	GGCTCCAAAATGCTAAACAC	57.364	138
RAM0576	Unigene1219	(AG)8(CT)8	AAGTTCGACGACAAACCCAC	60.012	TCGTTGACGAAGACGAAGAA	59.566	227
RAM0577	Unigene12217	(TTC)6	ATCTTCCTCAGCACCAATGC	60.226	CAAAGAAAGGTCGGGGAAAT	60.291	295
RAM0578	Unigene12237	(TCTCT)4	TTGGGTAGTGAAGAGTGGGG	59.959	CTGTGTCACAACTCACAACTCA	57.331	232
RAM0579	Unigene12262	(ATA)6	ACAAGCCCATTGTCAGGAAG	60.111	TCGCTCTTGGGAACTTGTTT	59.853	229
RAM0580	Unigene1228	(GGC)6	TACAAGCCCTTCCACTTGCT	59.875	GCGAGCAGCTATAATACGCC	59.998	202
RAM0581	Unigene12296	(GA)9	TTCTGACGGAGGTAACGGTC	60.111	TCAAAACCGACACTATCGCA	60.257	281
RAM0582	Unigene1234	(CT)8	ATAGTGGCGATGGAAACAGG	59.955	CCTGGTGTTCACATGATTGC	59.967	253
RAM0583	Unigene1236	(CGCCGA)4	CCGGTAATCTTCGAAATCCA	59.894	ACGAGCATACAAATCGGGAG	60.096	205
RAM0584	Unigene1237	(CAC)6	CCGATCTGTTCAGCCTCTTC	59.95	GTGGTGGTGGTGGTGGTG	61.883	116
RAM0585	Unigene12390	(GTC)6	GTCTGATTCCGAGGCTTGAG	59.95	AGATAAGCGACCCTGGGATT	59.925	285
RAM0586	Unigene1241	(GA)8	GGAGAGAGAGGCGGAGATTT	59.919	AGCCACGCCATAGAGAAAGA	59.978	100
RAM0587	Unigene1246	(CT)8	GGCTCTAATACTCCGCCAAA	59.32	GAAGATCAACGGAGCTCACC	59.81	151
RAM0588	Unigene1246	(CCA)6	GTGAGCTCCGTTGATCTTCC	59.81	ACGAGAGGTTGGAGCTCGT	60.001	135
RAM0589	Unigene12469	(TGAGGA)4	TGGATTGGATTGAGGAGGAG	60.003	ACACTCATCTTCGCCAGCTT	60.02	229
RAM0590	Unigene12540	(TTG)6	CTGACGATAACGAACTCGCA	60.011	GGCTGGTGGTAATTTGGAGA	59.933	218
RAM0591	Unigene12572	(TCC)6	AATCCCTTCACCAGCTCCTT	60.074	AGGGTTCTGAGCACCAGAGA	59.986	170
RAM0592	Unigene1260	(AG)8	CGATCTCCCTGTTTGCTGTT	60.255	GGACCCAAAACCACATAACG	60.088	192
RAM0593	Unigene12602	(AG)8	GGTTTACAATCGGGAGGGTC	60.558	CGTCAGAGACATCATCGTCG	60.426	114
RAM0594	Unigene12644	(GAGT)5	GAGAGAGAGAGAGTTTGTCTGA	52.965	GGAATCTCCCACCTCTTTCC	59.874	109
RAM0595	Unigene12648	(TGG)6	GGAGCCAAATGAGAGTCTGG	59.803	CAGTAACGAACGAACAGCCA	59.904	160
RAM0596	Unigene12672	(CACTTG)5	AAATGGCGAGTATGGATTGC	59.929	GCATTGCAGTTGCAGAAGAG	59.746	214
RAM0597	Unigene12696	(ATC)6	TGTTCCGCTTTCTAAATGGC	60.209	TCTTCGCGCCATTATTCTCT	59.945	288
RAM0598	Unigene12712	(CTT)6	ACGCTCATCCACAGATAGGG	60.096	TCCCTTCAAGGCTAGTCGAA	59.948	264
RAM0599	Unigene12724	(TCT)6	CAGCTCGGAGGAGATTGAAC	59.95	ACAGAAGCTCAGACATGCCC	60.418	199
RAM0600	Unigene12741	(GTT)6	CGAAGCGGGATTTGATTGTA	60.961	TTCTACTTCCTTCTTCACGACG	58.65	138
RAM0601	Unigene1278	(CA)8	CAATCACCAGTCGTAGCGAA	59.864	GGGACCTTCTTTGAGCCTTT	59.691	294
RAM0602	Unigene1282	(TTC)7	CTCGAGTACGTGTGCGTTGT	59.97	CTTCTCAGTCAAAGCCCAGC	60.134	153
RAM0603	Unigene1282	(TGT)6	GCTGGGCTTTGACTGAGAAG	60.134	CCTCCAGACAGCGAAAACTC	59.989	247
RAM0604	Unigene12830	(CT)9	CCAAAAACGACATTGACCCT	59.83	GAAAGAGACCCGACGGAAAG	61.123	187
RAM0605	Unigene12864	(ATCA)5	CGACCCTTCTTCAGCTTTTG	59.986	TAATGGGATTTGCTTGCTCC	60.038	111
RAM0606	Unigene12875	(GAA)6	AGGATCACCAGACCCACAAC	59.817	AAATCCGCCATTGAAGCTC	60.17	130
RAM0607	Unigene12918	(CGA)7	TCTCTCCCTTCTTGATGCGT	59.95	CTTGGTGGAGAGCGAGGAC	60.961	157
RAM0608	Unigene12924	(AT)8	TCCCCTTTTACCCTCCTCTC	59.508	TTGAGCAACATGACTCCGAC	59.837	206
RAM0609	Unigene12989	(GTC)6	AGCCGGATTAACGATGTGTC	59.962	GATCGATGAGTGGACTCGGT	60.08	278
RAM0610	Unigene13017	(CAA)6	CTAACTGGCATCACCCATCC	60.34	GCCCAAACGACTCATGGTAT	59.82	261
RAM0611	Unigene13017	(TCCTG)4	GTGGGTAATGCGGAAAAGAG	59.569	GGGAGGCAAATCATCGTCTA	60.036	259
RAM0612	Unigene1303	(CT)10	CGTCCTTGATGTCTCCGAAT	60.073	CAAACACCCAATCAGTGACG	60.001	201
RAM0613	Unigene13038	(GGGCT)4	GATTTGGTTAGAGTCTGTGCTG	56.637	AAGTGGGCAACAAAAACTGG	60.008	195
RAM0614	Unigene13052	(AT)8	AAACGCAAGGATGAGTCGAG	60.397	ATGCCCATAGTGGAGAGGAA	59.508	278
RAM0615	Unigene13070	(TCT)6	GCTTCAATCCTGATCTCCTCC	60.169	GGAAGCTGATTTGAGAAGCG	60.096	189
RAM0616	Unigene13083	(TCT)6	ATAAATCCGAGCAGGCTTCA	59.807	CGGAGTGTGTGGTGAAGAGA	59.864	207
RAM0617	Unigene1310	(GCGA)5	GGGTTGGGTTCTTCATCTCA	59.903	CCCTCCCTCTTCTCTCTGCT	60.088	218
RAM0618	Unigene13129	(ACCCGA)4(GTC)6	TCCACCAACGCCTCTCTACT	59.867	GTACTTGGCCTTCGCCTTTA	59.361	234
RAM0619	Unigene1315	(TC)9	TCTGAAACGCACTCAAAACG	60.027	CCCATGTGGATTTTCTGCTT	59.933	291
RAM0620	Unigene1316	(AG)8	CTGGTGAGAGGAAAAAGTCA	55.424	TCTCCTCTATTTGGCACCCTT	60.082	187
RAM0621	Unigene13209	(AAAC)5	GGGTCATTTGGTCTTTTGTG	57.894	ACAAGTGACAACCCCTTTCG	60.005	257
RAM0622	Unigene1322	(AG)9	TGGTCTTGCTGAAACGACAG	60.025	CGTCGATTGAGAGACTTCCC	59.803	201
RAM0623	Unigene13224	(TGAGA)4	GTTTTGCTTTTCGTGGTTGG	60.514	ACCAAACCACTCCTCTGCAT	59.579	192
RAM0624	Unigene13232	(CT)8	TTTCACAGACAAACGAAGCG	60.027	TGTGTCGAAATGGAGATTCG	59.648	190
RAM0625	Unigene133	(AT)8	AAAGGGATAAGTTCGTGGGG	60.18	AACCCAATTGGTCTCTGCAC	59.973	172
RAM0626	Unigene133	(AG)9	AAAGGGATAAGTTCGTGGGG	60.18	TTCCATTGCTTGACTTTCCC	60.051	254
RAM0627	Unigene13304	(AGT)6	GAGGAGAAGACGAAGAAGAAAG	56.595	CGCAAACAACAACCATTCAC	60.011	115
RAM0628	Unigene13346	(GTG)6	TTGGGCCTATTTTTGTGAGG	59.931	ACTATTGCTAACGTGCGCCT	59.933	188
RAM0629	Unigene13358	(ATAA)5	GGGCGGGTCAATACCTAAAT	60.041	AGGAATGTTAGCGTTGCTGG	60.27	283
RAM0630	Unigene13411	(GA)8	TCATCTGCACGACGAAAACT	59.445	ACCCCTCCGCCACAGAAC	63.491	123
RAM0631	Unigene13417	(AT)8	GATTTCCTGGAGCCAAATCA	60.014	TGATGGTAACCTGGTCACTCG	60.959	251
RAM0632	Unigene13465	(TC)9	GGGAATGAAGGTGAGTGGTC	59.359	GGAGAGAGAGGGAGAGAGGC	59.643	282
RAM0633	Unigene13493	(GGTTC)4	TGTGGAGGCTCTTCCTGAAC	60.386	GCGATTGCCACATTTTCTCT	60.221	211
RAM0634	Unigene13549	(TA)9	TTTACCCGCTCAAAGGAGAG	59.448	ACACATTTTTCCTCCCTCCC	60.169	176
RAM0635	Unigene1362	(TG)11	TCCCCAAACAGAACTCGAAC	60.088	CTCCAACGCCAAGACAAACT	60.291	247
RAM0636	Unigene13651	(GTG)6	AGGTAGGTCTCGTGGGTGTG	60.026	CATTAGCCCCACCTCTCTCA	60.21	289
RAM0637	Unigene13666	(AG)8	GACTCAGAGACAACCACCGAG	59.892	CTTCGGAGCTCCACTCAAAC	59.989	145
RAM0638	Unigene13678	(TTC)6	TGGTAGTACACCAGGCTCCC	59.989	ATTGGGTTTATGGCGAACTG	59.823	163
RAM0639	Unigene1370	(GAA)6	CGAACAACTCAGTCCCGATT	60.111	TCACAACCTCCAATCCAAGC	61.046	237
RAM0640	Unigene13735	(TGAG)5	GATGACTTGATCTCCGCCAT	60.042	GCATAGCAATTTCCCTCGAA	60.175	196
RAM0641	Unigene13782	(ATCCA)4	ATTTCTCTTCTCTCCGGCCA	61.23	GCCTCGAGTTTTCTAGTCGC	59.222	267
RAM0642	Unigene13788	(ATT)6	GTTGGCAAGAGGGTGAGGTA	60.111	CATCAAAACCCCAATCTGGA	60.692	150
RAM0643	Unigene13794	(TGTA)5	CACCTTCCTCACTGCTCCTC	59.986	CCCAATCCCCTAACATCTTT	57.849	144
RAM0644	Unigene13794	(CCT)6	TGGAGTTGGAGTGGTGATGA	60.088	GAGGAGCAGTGAGGAAGGTG	59.986	287
RAM0645	Unigene13815	(GTG)6	GAATGACGAAGGGTTTGTGC	60.504	CCTCAATCTCCAACTCCCAA	60.042	130
RAM0646	Unigene1385	(GAC)6	CACCGAGGACTCTCTCAAGG	59.978	CTTCATGCCAAGCTTCAACA	59.988	220
RAM0647	Unigene1388	(GATCA)4	AGTGGCTAGTGGGTTTGGTG	60.028	GACTGAACGCAGACCACAGA	60.03	298
RAM0648	Unigene13881	(CCG)7	GAGAGCTACCGACATAGCCG	60	AGGCAAAAAGGAGAAGGAGC	59.962	127
RAM0649	Unigene13892	(CCA)6	AAATTCGCACTCCACACACA	60.16	GAGTGAGGGTACACCATGTGC	60.447	242
RAM0650	Unigene1391	(CT)9	ATCACGAAACCCAATCGTTC	59.797	CGAGAAGGACCCACACTTTC	59.697	201
RAM0651	Unigene13923	(AG)8	AGAGGACTGAGGACCAACCC	60.504	GATGCTCTCGCTTTGCTTTC	60.243	134
RAM0652	Unigene13951	(GCA)6	AAAACCCAACATCAACGAGG	59.83	CGATCTTCTTCGGGTTTTGA	60.184	126
RAM0653	Unigene13967	(GA)8	TCGTTCTTGTTCATGGCATC	59.654	CGCTTTCTTTCTCATTCCTCTC	59.615	107
RAM0654	Unigene1400	(TCC)6	GATCGCACCAGCTTCTTCTC	60.104	GAGGCTGCTCATGTCAATCA	59.95	165
RAM0655	Unigene14000	(CCAAT)4	ACACACACAACACGCACGTA	59.695	TTCGTTAGGGTTCGTGAAGG	60.103	109
RAM0656	Unigene14084	(GGTGAA)4	CCCCAGAGACTTGGAATCAA	60.042	GATGCTTAGCGGTGGAAGAG	59.978	250
RAM0657	Unigene14193	(GCAA)5	GCAATTGTGGCAGCATAGAA	59.839	GAAAATGAGATGTTGGTGCG	59.127	132
RAM0658	Unigene1422	(AGT)7	AACAGGTGAATTTGAACCGC	59.978	AGGGACTAATGGGTCCTCGT	59.817	264
RAM0659	Unigene14239	(TA)8	AACCAAATCAAGCCGTACAC	57.604	TCATGGGCACGAAACAAGTA	60.111	101
RAM0660	Unigene14240	(CTC)6	TCGCTCTCTCTCTCCTCGTC	59.969	TGATCAGAAACACCTCCGTG	59.676	197
RAM0661	Unigene14245	(GTTTA)4	TGGAGGCCCGTAATGAAGTA	60.46	CATAAGCTCTCCACCCCAAA	60.066	175
RAM0662	Unigene1425	(CGG)6	TCTGCACCTCTTGTTGTTGG	59.873	AGGAGGAGCTCTCCGTCATC	60.902	252
RAM0663	Unigene14250	(CT)8	ACCCCTCCATTTCCCAATAC	59.881	AGCTTCGTTCTCTCTCTCTGAA	57.697	113
RAM0664	Unigene1432	(GAGAC)4	CGATCTCCGATAAGATTCGC	59.768	ATCGTTGAGACCGCAGATTC	60.226	149
RAM0665	Unigene14371	(CCA)6	CGATCAGTACCACCACCACA	60.44	CCGCCGTAGCTATTCCTGTA	60.244	276
RAM0666	Unigene1438	(AT)9	GCCGCTACAAAACTAGCTCC	59.138	GTGGGACCACTTCTCCTCAA	60.088	279
RAM0667	Unigene14399	(GAT)6	GCACGTCTTGCACTGGTAAA	59.911	TAATTTCACACCTCCCAGGC	59.933	263
RAM0668	Unigene14419	(GGC)6	ACGCGTAGAGGTAGTCGTCG	60.474	CAACAGCAGACAGCGAAGAG	59.922	296
RAM0669	Unigene14431	(AGG)7	GGTGGTGGTGACAGTGACAG	60.045	GAAATCAGCTCTCATTCCGC	59.923	115
RAM0670	Unigene14441	(TAG)6	GCACAGGTCAACAGCAGAGA	60.187	ATCTTCTTGGGGGTGCTTCT	60.074	300
RAM0671	Unigene14499	(AAC)6	AACTTTGGGATGAGGCTGTG	60.111	TTCTCCGGCGACTGTACTCT	60.012	284
RAM0672	Unigene1452	(AAGGAC)4	AGGACGAGACCATTGGAAGA	59.655	ACTGCTTCCAGAGCTGCTTC	59.898	282
RAM0673	Unigene1454	(GCAGAG)5	GGTGGTTTTGGAGGGAAAAT	60.032	CACAATCTCTCTCTCTCTCTCC	54.881	154
RAM0674	Unigene14591	(AG)8	CATCTCCTCGGAATCGAAAA	60.148	GATCCAATCAAAGCGAAAGC	59.791	256
RAM0675	Unigene14738	(AATA)5	ATCCGGTGGGGTCTACCTTA	60.569	TGTAGGACGAACTCTTGGGG	60.103	239
RAM0676	Unigene1474	(TG)10	AAGAGATGGTCGGAGCAGAA	59.95	GCAACTGTTGAATCCCACCT	59.973	257
RAM0677	Unigene14752	(GA)8	CGTTATGGTTTGTGCGTTTG	60.029	CACAAACCCTCGATTTGGAT	59.79	251
RAM0678	Unigene14817	(GAA)6	AGCTGCAGATGTTGCTCAGA	59.887	TAGCTTGTTCCACGGGATCT	59.694	257
RAM0679	Unigene14839	(GA)8	GCTGGGAATATGAGTGAGTGAG	58.817	CCGAAAACTGAGCCAAAAGA	60.357	172
RAM0680	Unigene14845	(AGC)6	TGATGCAGCCTCAAATCATC	59.763	ATGTACGGCTTATTCGCTGG	60.117	276
RAM0681	Unigene14850	(GA)9	TTGATAGGCCTAAGCTCGGA	59.938	CCTGTTGTTGGTGGTCCTCT	60.002	210
RAM0682	Unigene14857	(TGT)6	GGTCCAGACGACAGTGAGGT	60.161	CCCTCTCACCATGGCTTTTA	60.066	277
RAM0683	Unigene14860	(AAGA)5	CGGTTTCAGAGAGAGAAAATGG	60.234	GTGATTTAAAGCAAAGGCGG	59.72	235
RAM0684	Unigene14873	(TA)8	TTCTATCACACCTGCACCCA	60.112	TCGAGACATGGCTTTGATTG	59.799	124
RAM0685	Unigene1493	(AAATC)4	CGCATGAGTCGAGTTCAAAA	59.988	AGCTCAGGCTGCTCTCTTTG	60.035	111
RAM0686	Unigene14957	(AGA)6	ACAAAGCCCACAAGAAGAGG	59.328	CTCATATCCTTCGCTGCTCC	59.939	296
RAM0687	Unigene14978	(CACAA)4	ATTGGGTTCTCTTGGAGCCT	60.074	AGGAGAGTGCAGAGCAGAGC	60.041	243
RAM0688	Unigene1500	(CGA)8	CAACACTCGAAAACCCTACTGA	59.281	CACCGCCGTAAGCCTTATTA	60.109	185
RAM0689	Unigene1500	(ACT)6	CATGAGCCGGTTAAACCCTA	59.953	GGTTCGTATGACCTTGCCAT	59.82	252
RAM0690	Unigene15025	(AG)8	CGGATAAAGCTGGTTCCAAA	60.067	CCTTCTTCTCGATCTCTCCG	59.112	157
RAM0691	Unigene1503	(TCT)6	CTTGACCACTTCACATTGCG	60.301	CGTCATGTGCGTGAAAGACT	59.905	205
RAM0692	Unigene1505	(GAA)6	AAGGAGAGGCCGAAGAAGAC	59.957	CAGAACTCCTCCTTCCACCA	60.229	176
RAM0693	Unigene1505	(ACA)6	GGGAAGCAGAGACCACAGAG	59.986	GTGTTCTGGCTTCCTTGCTC	59.997	129
RAM0694	Unigene1507	(CT)8	CCCCCTCACAGTCAAGTCAT	59.962	GAGACAGAGACAGAAGGCGG	60.135	285
RAM0695	Unigene1507	(ACATC)5	TATGCCAGCATCGAGACAAG	59.972	GCAGTGGAACCGAGAGAGAG	60.135	297
RAM0696	Unigene15075	(AGA)6	CAACAAAACACAGGCCAAGA	59.734	GCTCATTTCCTTGTCTTACCG	58.847	144
RAM0697	Unigene1508	(CATTGG)4	AAGCACTTGCACTGCCACTA	59.664	GTGGCCTTTCAGTGGATTGT	59.973	128
RAM0698	Unigene1508	(TCTCCA)4(ATCAC)4(CT)8	ACAATCCACTGAAAGGCCAC	59.973	GCAGTGGAACCGAGAGAGAG	60.135	200
RAM0699	Unigene1509	(TCTCCA)4(ACA)6	ACAATCCACTGAAAGGCCAC	59.973	GTGTTCTGGCTTCCTTGCTC	59.997	222
RAM0700	Unigene15152	(CT)8	CTCTCAACCCCAAGTTTCCA	60.081	GAAGTCAACCCGGCATCTAA	60.074	224
RAM0701	Unigene15154	(AT)8	TCAATGGAAGCTCTGAGCAA	59.673	GATGCGACACAAAGCAGAAA	59.995	291
RAM0702	Unigene1520	(ATG)7	CAATTGGGAATTGGAGGGAT	60.881	CCCTAATCGTCCCATCAAGA	59.887	248
RAM0703	Unigene1521	(AT)8	TCGCCCCATAATCACCTATT	59.254	TTCGAGATCATTCGCTTCCT	59.917	287
RAM0704	Unigene1523	(AT)11	GGACGGAGGAGGAAGAGAAG	60.328	CAATCCTCTTTCCAAACCCA	59.903	199
RAM0705	Unigene1525	(AGAAG)4	GACTTGGGATTTGGGGATTT	59.996	ACAAAGGACAAACGCAAAGC	60.292	247
RAM0706	Unigene15278	(CGCCAT)4	GAGCAGGGTCATAGGCTCAC	59.834	CTCTTCTCCGGCAACTTTTG	59.986	213
RAM0707	Unigene15282	(GCG)6	CAAGCTCTCCTCAGAAACCG	60.126	GGAAGCTGAGAGATCTGTTCGT	60.023	256
RAM0708	Unigene1529	(CGC)6	ATTCCTCTCCTTCCTCAGCG	60.862	ATTGAACAGAGCCACAAGGC	60.263	277
RAM0709	Unigene1532	(GAA)7	ACCCTAATCCGATCCAGAGG	60.285	GAATCATCCACCGTACGACC	60.203	259
RAM0710	Unigene1534	(AG)9	CGGCAAGAGAGAGCCTTTTA	59.724	GAAGGCAGTGAGGAAGATGG	59.803	225
RAM0711	Unigene15375	(TC)8	CATTTCTCCTCAACCCTTCG	59.665	TGCTTCTTCTTCTCTTTGCG	58.528	298
RAM0712	Unigene15398	(CTG)6	GGTTGAAGACAAGAGCTCGC	60.142	GGGCCCGTTTTCTACCTTAG	59.96	252
RAM0713	Unigene15416	(TG)8	AGGGTGTTGCTAGGCTTGAG	59.496	CCACAACACAACACAACAAGC	60.104	154
RAM0714	Unigene15455	(AG)8	CATGGAGGAGAGAATCGGAG	59.755	AAAACCCTCCAAAATCCGC	61.169	100
RAM0715	Unigene1548	(GCC)6	ATCTCTGCTCCACCTCCTCA	59.945	AGTACTTGAAGGCGGCTCAG	59.639	276
RAM0716	Unigene1548	(CCG)6	CTGGATCATTCCCAACTGCT	60.073	TACAGGCAGTACCACCACCA	60.025	294
RAM0717	Unigene15559	(AG)8	CGAGCGGCGTTTAGAAATAG	60	TGGTTCTTTCTTTCCGCTTC	59.429	241
RAM0718	Unigene1557	(TCG)6	AAATCTCGTCCTTCTTGGCA	59.813	ACGTCGTACATGGACAAGCA	60.183	193
RAM0719	Unigene1558	(AT)10	ACCAAGTGGTGATCAGAGCC	60.12	GGCAGTTTGAAGGAATTGGA	60.051	236
RAM0720	Unigene15581	(TAGA)5	GCCTTGGGGAAGAGTAGTCC	60.074	CACCAATGCCTAGAGCACAA	59.864	207
RAM0721	Unigene156	(TCGA)5	CGCTCCTTCTCTCTCCTCGT	61.2	TCCTCCGAGTTCGATACGAC	60.218	172
RAM0722	Unigene15651	(GA)9	CTCTCATTCTCTCGCGCTTT	59.859	TGAGAGGCTTTTCTTTCCGA	60.066	261
RAM0723	Unigene1566	(TCT)6	CAACCAACCAAATCCATTCC	60.029	TACTCGCCGAGGAAGAGAGA	60.232	300
RAM0724	Unigene1566	(AAAAT)4	CCAACCAACCAAATCCATTC	60.029	GAAGGATCACAGGCTTGGAA	60.195	135
RAM0725	Unigene1568	(TCT)6	CAAGATTGCGACGAGAAACA	59.988	TCGAGAGCGAAATAGAAGGC	59.691	247
RAM0726	Unigene15692	(CAGAG)5	AAGCTAGGGTTTTTGCGTGA	59.883	CTTTGGAATCAAACCCCTCA	59.903	151
RAM0727	Unigene15727	(GAATC)4	TCGCGAGGAGAGAGAGAGTC	59.969	CTCCGATAATTTCGATTCGG	59.502	226
RAM0728	Unigene15734	(TC)8	CAGAGCAGCAACAAGACGAG	59.922	CCCCAATGCAGATTCAATGATG	64.572	248
RAM0729	Unigene15752	(ATCA)5	GAGGTCCATGGGACTCAAGA	60.048	CGAGCATTGTTCCCCATTAT	59.784	213
RAM0730	Unigene158	(AGGCAG)4	TAATTTAGTTTCCGCCGTGC	60.095	CTCTACCAAACAAAAGCGCC	59.883	185
RAM0731	Unigene1590	(GCTAA)4	TCCGAGTTTGGACAGTTGAA	59.262	AGGCAGAGGCAGAGAGTGAG	59.883	195
RAM0732	Unigene15972	(GT)8	TTCACGCACGTAATCCAATG	60.523	CCCAGGTGTCTCCTTCACAT	59.962	156
RAM0733	Unigene1600	(GTG)6	TGTCTCCCATTCTCAGTCCC	60.048	AGCACTAGCACAACCCCAAC	60.179	279
RAM0734	Unigene16040	(AG)8	GTCCTCGCGCAGTAGTGG	60.58	CTTTCTCTCGATCACTCC	50.138	120
RAM0735	Unigene16042	(AG)8	GGCGAGAGCAGAAGAGAAAA	59.836	CCGTTTACCAAACACTCCCA	60.776	131
RAM0736	Unigene16119	(AG)9	CGATGGTGACTCAGCTTCAA	59.984	CTCTCTCTTCTCTCTCTGCCG	58.657	180
RAM0737	Unigene16131	(GCC)6	ACTAGCGAGCCCTAGTCCG	59.607	GGGAAACCCTTGACCTTAGC	59.94	137
RAM0738	Unigene16137	(TTG)6	TCACGTGAATTGCTTGGGTA	60.111	TTTTCATTCCAACCCCAGAC	59.767	200
RAM0739	Unigene1614	(TCT)6	CATTTTCATCCTCGGCAGAT	60.036	AAAAAGGCCACTGAGGAGGT	60.11	178
RAM0740	Unigene16164	(TGT)6	GTTCTGATCATTAGGCTGC	53.257	AAGGGACCCAAATAAATGCC	60.02	170
RAM0741	Unigene16172	(CAT)6	GGAGATCATGCTTCAACGGT	60.081	GGTTTGGCGTCTTTTGATGA	61.012	297
RAM0742	Unigene16231	(AGCCG)4	TTCCTCGCAAGAAACGACTT	59.993	TTGAAGCCTTCCCAGCTTTA	59.953	149
RAM0743	Unigene1624	(GCG)7	GACTTGGCCGTCTTCTTCAT	59.288	CACCAGCATGGACACAAAGT	59.597	258
RAM0744	Unigene16252	(AC)9	TTCCTCGTACAACACAGCGA	60.449	TCTTGCTTGCTTTCTTGGCT	60.27	200
RAM0745	Unigene16268	(AGAA)5	CCATCAGTATCGCCATTCCT	59.917	TTCTTTGCTAAGCAGGCCAT	59.982	298
RAM0746	Unigene16285	(GGTTC)4	TGCATGTTGGAGTGATTGGT	59.967	GCAAATGGGTGGTCTCTTGT	59.973	294
RAM0747	Unigene1631	(TC)8	AGCAAGCCCTTTCGTAGACA	60.015	TCGAAAAAGACGAAGGAAGG	59.424	166
RAM0748	Unigene16316	(GA)8	TGAAGATGTGACCAAGGGTG	59.52	CGGAGAATGCCTCTCTCAAG	60.088	212
RAM0749	Unigene16431	(TA)8	CTCTCTTGCTAGAAAGGTCT	50.633	AAAGGTTTGCCCAGAAAGGT	59.976	156
RAM0750	Unigene16529	(AC)9	GAAACTGAATCCCATCCGTG	60.317	GGCTTTGGTGTCCTTGAGAA	60.232	215
RAM0751	Unigene16593	(AAG)6	TGAAGAACAGCCCTGTGTTG	59.873	TTGAGCCCTCTCATCTTCATC	59.376	290
RAM0752	Unigene16629	(AAAC)5	TTTGTACCTCGCTTTTCGCT	60.018	GATGGTGCAGGAGTTCGAGT	60.269	293
RAM0753	Unigene1665	(GAG)8	TCTTGAGCTCGTCTTGGGTT	59.989	CTCAAGTCCTTCTCCAACGC	59.989	268
RAM0754	Unigene16650	(AG)8	TTCTCTTTCTCAACCGCCAT	59.813	GCGTCGCTCCTATGCTACTT	59.643	242
RAM0755	Unigene1667	(GAATTG)4	GAGAGAGAGAGAGAGACACAGA	52.874	GTGGTATGAGCGGGAAAAGA	60.074	161
RAM0756	Unigene16678	(TTG)6	CACATTCCCTTTCTTTGGGA	59.903	TGAAGTAGTGGGTGTGGCAG	59.745	205
RAM0757	Unigene16687	(TCT)6	ACTTTCCAAGCATGCAATCC	60.081	GCGTCTACCTCCGTGAAGTC	59.874	254
RAM0758	Unigene1672	(AT)11	TTGTCGGAGAAGGGAATGTC	60.05	ATCACCATCTTCCTCATCGC	60.042	177
RAM0759	Unigene1673	(TC)8	CCACAAGAGCAAGACTGCAA	60.175	ATCAGACCCCTCGTCTCCTT	60.073	250
RAM0760	Unigene16745	(GCCGAA)4	GAGAAGGCCATTCTTCTCGG	61.23	CAGATTGAAACTGAGCTGCG	59.74	291
RAM0761	Unigene16746	(TC)8	TTCGATAGCTCCAAAAGCGT	59.982	TCTTCATCGCTCCCCTCTAA	59.91	197
RAM0762	Unigene16767	(AAATA)4	CAGTAGCTGGAAAATGACAACG	59.807	CTGTTTCGACCGTTTTTGGT	60.008	132
RAM0763	Unigene168	(TAA)6	AGTGTTGTTGGGAAACCAGC	60.012	CACAGGAAGGACTCTCTCGG	59.978	187
RAM0764	Unigene1681	(GTA)8	AAAGCAAACGCTCTCTCTCC	58.817	CTTGAAGAGGAACAGCGTCC	59.989	258
RAM0765	Unigene16851	(TC)8	GTCCCAAACAAACCACAACC	60.111	GAATTTCGGCGATGTGATCT	60.043	257
RAM0766	Unigene16854	(CGG)6	AGTGTCGGAGTCGCAAGC	60.146	AAGAGCAATCAAACCTCACG	57.951	167
RAM0767	Unigene16901	(GA)8	AGATTGCGCTGAGACAAAGC	60.688	TGACAACGTTTTGAGACCCA	60.128	154
RAM0768	Unigene17043	(TC)8(ACC)6	GCTTGGACCAAAGTCAACCT	59.187	TTGTGCTGGGTATGGAAACA	59.964	208
RAM0769	Unigene1708	(ATA)7	TGCTCAACTGCATAGCCATC	59.979	ATTGTTAGCGAACATTGGGC	59.967	149
RAM0770	Unigene17110	(TATTT)4	ATGAGGATCTCTCTCCCGGT	60.035	AACCCGCTACAGCGGTAATA	59.63	222
RAM0771	Unigene1713	(AG)8	GAAGTGATTCCCGGTCAGAA	60.05	CCCAACTCAACCGTCTCTTC	59.697	122
RAM0772	Unigene1714	(CGC)6	CCCCCTACTACTCCGGCTAC	59.976	CTTCAACCCTTCTTCGATGG	59.665	212
RAM0773	Unigene1715	(TC)8	CTTCGTTCCAGCCACTAAGC	60.015	TTCCTAATGTGGCAGTTCCC	59.933	145
RAM0774	Unigene17165	(TC)9	TGGTTTGACCTTCCTACCGT	59.449	TGGATGTGAAAAGGAAGGTG	58.541	124
RAM0775	Unigene17185	(AAT)6	ACCGGGAAGAACTGACAATG	59.966	CTTCGTGGTTGTGGTTGTTG	60.041	299
RAM0776	Unigene17185	(AAC)6	GTCCTCCAGCGATTTGACAT	60.081	TCAAATCTTCGTCTTCGTGG	58.847	104
RAM0777	Unigene17201	(TCATAA)4	CCAAATCTGGTGCTGGACTT	60.111	CCAAAATGGACTCAGCTTCC	59.67	182
RAM0778	Unigene1726	(TTTTCG)4	ACGACAAGAGCAAGAGCCAT	60.02	GCAAATGGTGCACATGTAGG	59.995	207
RAM0779	Unigene17290	(CGG)6	TGTGCTGAGAGACTTAACGGC	60.586	ACAACAACATGGTGGCTTTG	59.465	179
RAM0780	Unigene1730	(TC)8	TGAGACCAACATTAAGCCCC	59.933	CAGCAAAGACCATCCTCCAT	60.073	274
RAM0781	Unigene17325	(ATTTT)4	GTGTGGGAAGTGGAAAATGG	60.21	GATTCCTTGTGCCCACCTTA	59.933	104
RAM0782	Unigene17347	(CT)8	TCCTCAGCTGGGTTTTCAAT	59.67	GAGAGTGCAAGTTCTTCAGAGG	58.335	101
RAM0783	Unigene17395	(AAT)7	TGTTGTCGTGGTTTCCTCAA	60.128	TCAAGACCACAAACCCACAA	59.976	137
RAM0784	Unigene1740	(AGTG)5	AGGAAGTGGACGGTGTTTTG	60.005	GGGGCAAATGATAGGGAAGT	60.152	286
RAM0785	Unigene17431	(TTG)6	CTTCCAAAGCCTCACTCTCG	60.126	CTATCGCAGCTCAGCCTGTT	60.699	282
RAM0786	Unigene1744	(CAC)7	TCTGTGGAGCATAGGCATTG	59.823	TGGTGGTGATCAAGAAGCTG	59.831	233
RAM0787	Unigene1749	(CTG)7	GTCACCACCAATTCGCTCTT	60.119	GGAACACTTGCCCACTTCAT	59.973	273
RAM0788	Unigene17534	(CCGTCA)4	CTTCATGGCCTTCGTCTCAT	60.218	AAACCATCTTGGTGACGAGG	59.966	116
RAM0789	Unigene17546	(CAA)6(TACCAG)4	CCAACAATGGCAACAACAAG	60.004	ACAGTTGGTGGTGGTGATGA	59.846	177
RAM0790	Unigene17557	(CT)9	CTCTTCTCAACTCTCTGTTCCT	54.57	GCGAGTCAAGTTTGGTTTCC	59.717	160
RAM0791	Unigene17583	(GATCTT)4	GAGCGTAAGATCCAAGCCAG	59.978	AGCAGAGCTTGTTTGATCAGG	59.63	254
RAM0792	Unigene1759	(TC)8	ACGGCCTTTGGTCTTCTTCT	60.247	CCACGTCGAGTTCATTTCCT	60.111	267
RAM0793	Unigene17593	(ATT)6	GATCACGGCCTTCTCATCAT	60.042	AACCCTAGCCAAAGTCTCAAAC	58.827	100
RAM0794	Unigene17612	(GA)8	CTTCGGCTCTCTCTCAGCAC	60.431	CAGCTTCTTCGCTTCTGCTT	60.037	120
RAM0795	Unigene17617	(TCG)6	GCTTTGTTCTCGAAGCCATC	59.962	TTCTTGAACGGGTCCTTGTC	60.088	137
RAM0796	Unigene17633	(TTC)6	TCCAATAGGGGTTTTGGATG	59.617	AAGCTCAACTTCAAAGGGTCTG	59.922	145
RAM0797	Unigene17733	(CAC)7	GGTGAATGGCTTCCTCATGT	59.934	AGAGCGGTTTGTCGTGATCT	59.874	269
RAM0798	Unigene17886	(TA)8	CACCCTCTTATCATCGTCCC	59.361	CAGGGTGACTCGGAAAGGTA	60.103	140
RAM0799	Unigene1791	(TC)8	ACTTTGCGCGCCACTGAC	63.602	ATATACAGGGCTCGTGGTCG	59.978	270
RAM0800	Unigene17993	(GAG)6	CAATCGCAGTTTCGTGAGAA	59.988	AAGTTGTCGAAACCACGCTC	60.299	112
RAM0801	Unigene1801	(GGT)6	GGGTCTCTGTCCAGTGTGGT	60.006	TTCTGGCGAGAAGGACTCAT	59.95	177
RAM0802	Unigene1802	(ATA)6	GGAATATTCTCTCCCTCGGC	60.003	CAAGGTACCAGGCCATGACT	59.989	174
RAM0803	Unigene1803	(CTAATG)4	CAAAATGGTCAAAGCCCAGT	59.971	ATTTAGTTGCCACCAGCACC	60	269
RAM0804	Unigene1804	(CAG)6	TAACTATCACCTGGTCCGCC	59.955	AGAGGTGGTGCTTATGGTGG	59.989	239
RAM0805	Unigene18118	(AG)9	GAGAGAAAGCTCCGAGACGA	59.827	CTTATCGCTGGAGATGGAGG	59.79	170
RAM0806	Unigene1819	(GCTC)5	GAGAGAGACAGAGAGAGAGAGC	54.294	TCAGATCTGTGGGGCTTTTC	60.195	138
RAM0807	Unigene18196	(GGAGAG)4	GGCATCAACACTCCAAACCT	59.973	CTAATCGCTCCTCGGAAATG	59.801	291
RAM0808	Unigene18227	(GA)8	GACAGCTCTTCATTAGCGCC	60.125	GTAGGGTTTCGGAGGCTGAT	60.464	223
RAM0809	Unigene1823	(GA)8	CCAGGACGACACCTTCCTTA	60.103	CGAATACCCTCCTCTCTCTTT	56.666	241
RAM0810	Unigene18292	(GA)9	GCGAAGAAGACGAAGTGAGG	60.134	TCTCTCTCTAAAACCAGAAGGC	57.004	271
RAM0811	Unigene1833	(GCT)7	TTTGCTCCTCTGTTGGTTCC	60.232	GGGAGCGAAATGATTGAAGA	60.155	289
RAM0812	Unigene18441	(CTT)6	TTCAAGAAAACCCACTCGCT	59.853	ACCAAACACTGCAAAAACCC	59.875	251
RAM0813	Unigene18442	(TC)8	TTTTCACTGGCTTGCTGTTG	60.027	TTCCATTTGTAAGTGCGTGC	59.735	210
RAM0814	Unigene1845	(CTGTTT)4	CGAGAGGAATGAAGCCGTAG	59.971	AATCCGGACTCGAGAAACCT	60.074	285
RAM0815	Unigene18461	(TTGGCG)4	CATGGTTCAATTCCCTCACC	60.173	GACGGGATTCTCTCTCCTCC	60.157	228
RAM0816	Unigene18461	(CGA)6	GGAGGAGAGAGAATCCCGTC	60.157	AATGGAAGCTGAGCGAAGAA	60.096	119
RAM0817	Unigene1848	(TCT)6	TCAATCCTGGTGTGATGGAA	59.893	AGCTGAACGTGCTGTTGATG	60.056	216
RAM0818	Unigene1849	(GTG)7	AAGGTGTGTTGTTGCGGC	60.733	ACTCTGGTGCTGATGAACCC	60.12	185
RAM0819	Unigene18570	(GGTCGC)4	AGGTTGATGGACCTGACTCG	60.112	CAACCCACACACACACAACA	59.923	280
RAM0820	Unigene1865	(AG)9	AGGTGATCTTGTTGGGGTTG	59.82	CTTCCACTTTTTCTGGGCAC	59.711	150
RAM0821	Unigene18653	(AG)8	GAGAGGGTTGAGCGAAACAG	59.989	TCTCTCATATCGAAACCGGC	60.177	201
RAM0822	Unigene18676	(GA)8	CTGTTTTCATTTCTCGTCCG	58.352	GCGTGTTCAATAGCTTCGGT	60.278	152
RAM0823	Unigene18685	(AGTGTG)4	CGTAGCAGTCGAGCTTCAGA	59.49	ACCAAAACATTCCGATTCCG	61.969	261
RAM0824	Unigene18695	(TGAAT)4	TTGGTGGTGAGTGAGTGAAGA	59.294	GTCAAAACCGTCGACCAAAT	59.836	180
RAM0825	Unigene1870	(AGGAT)5	TGCGCAGGTCTATCCTTCTT	59.978	AGCAAAGACTTGCCGATACC	59.34	299
RAM0826	Unigene1871	(TCT)6	ATCCCCGCTTTTTGACTTCT	60.074	AGACGAAGTGGCTACCGAAA	59.875	298
RAM0827	Unigene1871	(CTT)7	CTGAGGCCGGGATAGAGATA	59.244	GGGCCGATGATGATTCTAAA	59.862	285
RAM0828	Unigene1871	(AAG)6	GTTGCACTGGTTTAGGGCAT	60	CACGCTGAGCTTCATTCTCTC	60.292	289
RAM0829	Unigene18809	(TG)8	GCTCAGATTTTGTTCAGGTGC	59.874	CCGAATTCTTATTCCCAGCA	60.031	121
RAM0830	Unigene1888	(TCGAGC)4	TCGGAGAGTAGCGGTAGTGG	60.41	CGAGATTTGGAAGCGAAGAG	60.088	271
RAM0831	Unigene1891	(CT)8	ACCTCGTTGAACATTTTGGC	59.978	GTCGCAGTCGGGTTAGAGAG	60.012	165
RAM0832	Unigene18956	(GGA)6	CGCACTTGTACTTGTTCCGA	59.904	AGTCCACAAACACCAGCTCC	60.159	201
RAM0833	Unigene18959	(CGGTTC)4	TCGAAAGTCAATTGTCGCTG	59.988	TAGGCACAATCGGTACGTCA	60.134	292
RAM0834	Unigene1904	(CCCGG)4	GTCCAGCAGCCACACTATGA	59.862	GAGACGACCTTGCTGGAGAG	60.135	183
RAM0835	Unigene1904	(CT)8	TTTTGGGAAGCTATCCGATG	60.031	TAACCAATCCTGCTCCTTCG	60.206	222
RAM0836	Unigene1908	(AT)9	TCTCTCTCTCACTCTCACTCTC	52.874	ATTCTGAGAGACGAAGCCGA	60.096	146
RAM0837	Unigene19224	(ACG)6	GATCGTTCAAAGGAATCCGA	60.014	CCGACACTTTCTTTCACACG	59.335	249
RAM0838	Unigene19332	(TAA)7	TGCTCAAGTTTGGAGCAATG	59.988	CGAGATTGTGACCGCTAAGA	59.024	233
RAM0839	Unigene19347	(TTGAAA)4	CTGCACTGCCGAATTTACAA	59.872	TCCCAAGATGTACGTACGGG	60.766	177
RAM0840	Unigene1942	(TC)9	TTCAAACAAAGGTGGAAGGC	60.088	CCCAAAACCAACGACAAAGT	59.869	220
RAM0841	Unigene1945	(GA)9	GCGACAACCACCTCTCTCTC	59.993	TTCAGAGCTCGATCCCAACT	59.95	270
RAM0842	Unigene1954	(ACTC)6	CCCCATTAATATCACCACCG	59.894	AATGCTGCAAGTTGTGTTGC	59.918	182
RAM0843	Unigene1954	(GGCGTC)4	CTCGTAGACCAAGCGGAGAG	60.149	TCCAGGCTCTTCTTCTTCCA	60.065	153
RAM0844	Unigene19577	(GA)8	AGAGAGACGGCGGCGAAG	64.134	CGAAAATCCGAACCCATTTC	61.524	219
RAM0845	Unigene1961	(CT)8	CAGCTCGAGGGTCACATTCT	60.408	ATGAGAGGCAACTTCAAGGC	59.434	158
RAM0846	Unigene19617	(CGG)6	CTTCAACGACGGCAATTACA	59.729	CGTCAACAAGTATTGCTCCG	59.342	110
RAM0847	Unigene1968	(GA)8	GCCTCCAACTTTTTCAACCA	60.088	TCCTCCATTGGTTCTCTCTTTC	59.691	247
RAM0848	Unigene1969	(CTAAT)4	GAGCAGAAAGAGAGAGCGGA	59.973	TCGCTTGTTATGTCGTAGCG	60.037	258
RAM0849	Unigene19805	(TTG)6	GGTTGACTGGGAACTGGAGA	60.088	TTTATGGCCAGAGGAAGTGG	60.066	250
RAM0850	Unigene19880	(TAA)6	ACGCAAGTGATTTGGGAGAG	60.255	CCCTGCTTTGGCGTATGTAT	59.982	291
RAM0851	Unigene1992	(AG)8	CAGGTGGCCCATTAGAAAAT	58.903	GAGCTTCGTCAAAGTCGTCC	59.997	300
RAM0852	Unigene19961	(TGAG)5	AAGGTCCTATCTTGGGGGAA	59.761	AAAATCTCCCAAAACCCACC	60.032	207
RAM0853	Unigene19984	(TAG)7	GTAGCAAGTCATCGAGGAAA	55.539	GACTTTGAGCGAAGCCATTC	59.962	113
RAM0854	Unigene19987	(CGT)6	GCCTCTCTCCTCGTCCTCTT	60.096	GGTGTCACTGGTCTCGGAGT	60.161	132
RAM0855	Unigene2001	(AAG)7	CAGCAAGTCCATCAGCAAGA	60.136	GGAGAAACGGAAAGGTGACA	60.088	145
RAM0856	Unigene20076	(TA)9	CACGTCCTGTGCAATCTTGT	59.751	CCTCTCTCCTCTGGGCTTTT	59.95	208
RAM0857	Unigene2019	(AG)8	CTCTCTTCGTCGTCGTCCTC	60.135	AACATGATGATACCGCCGAT	60.185	270
RAM0858	Unigene20202	(TA)9	AGGTTGTGAGAGGAAAAGCG	59.473	ATCGCCGGGAATCTTCTACT	60.06	224
RAM0859	Unigene20216	(TCT)6	CTGGAAAAGTCCAGGGATGA	60.042	TGTGGGCGTATGTGTAGCAT	60.019	204
RAM0860	Unigene2022	(GCG)6	GACATGTGGTTAACCGAGGC	60.384	TAACAACATCTTCTCCGGGC	60.074	147
RAM0861	Unigene20229	(TCGGT)4	GCATGGACAAAACCGAGATA	58.574	TTCGGTTCGGTTCGGTTAT	60.316	174
RAM0862	Unigene2023	(ATG)6	GTTGTTGCCTGGTTGAAGGT	60.012	TTGGGAAACACTAGCCTTGG	60.103	282
RAM0863	Unigene20299	(GCAGGA)4	GGTGGAAGAGATCAGCGAAG	59.95	CCCAGGCCAGGTTATACAGA	59.948	176
RAM0864	Unigene2042	(GAG)7	CAGCTTCTCCTCCTCCTCCT	60.088	ATGAATCCGTCTCCGTTCAG	60.073	251
RAM0865	Unigene2042	(CTAG)5	CTGAACGGAGACGGATTCAT	60.073	CGTCGAGATCGGACTCTAGC	60.119	233
RAM0866	Unigene20444	(TA)9	GAGGAATGGGTTTTGGGTTT	60.032	TCTCTCTCATTCTCTCTCTCTC	52.062	129
RAM0867	Unigene2045	(TTA)6	ACCGATGACCGATTGTGACT	60.395	TGGAACGTTTTGTCACGTTG	60.587	198
RAM0868	Unigene2045	(GGAGCC)4	GAAAAGTAATCGCATCGGGA	60.038	CAACTCCAGCTCCTGCAAAG	61.104	292
RAM0869	Unigene20453	(TCT)6	ACTCCGGACTCCTGGAAAAT	59.935	GCGAAACCAAAACCCTAGAA	59.202	155
RAM0870	Unigene2048	(CGG)6	CCAAAATTTCGCCGATTAGC	61.74	CTCATGGAGCTCTACCTCGG	59.966	276
RAM0871	Unigene2060	(TC)10	GTGTGGCTTACCGAAGTGGT	60.035	TCTTCTCCACCACGAACCTC	60.238	267
RAM0872	Unigene2067	(ATA)6	CTTTTCCACCTCAACAAACC	57.147	CACCCCACTTTTCATAGCGT	59.993	124
RAM0873	Unigene20850	(CAAA)5	CTGCCTCTACTTTCCCGCTA	59.609	GCTTCGCTCTGCTCTTGTTC	60.428	269
RAM0874	Unigene2087	(GGA)7	CGACTACTGCGTGCAACACT	60.12	TTCTTTCCATGACGTCCCTC	60.05	159
RAM0875	Unigene20923	(TG)8	ATCGGTTTGGACTTTGGTTG	59.83	GGGGAAGCAAGCTACAACAG	59.875	105
RAM0876	Unigene2094	(TCCGA)4	AGCGTGGATCTTCTCGCTTA	60.118	AGCTTTCGCATTTCTGAGGA	60.096	146
RAM0877	Unigene2095	(CT)10	AACCTATCGTCCCCAAAACC	60.053	GAGTTGGCTCTGTAACCGGA	60.255	182
RAM0878	Unigene2106	(TCT)6	CCAATCCTGACCTGTCGTTT	59.966	GAGTCCTCACTCGTTCCTGC	59.993	229
RAM0879	Unigene211	(CT)9(AG)8	ACGTTCGCTCAGACACACAC	59.948	ACGTTCGCTCAGACACACAC	59.948	247
RAM0880	Unigene2114	(GAG)6	GCTGCTAGGTCATTGAAGGC	59.985	GGACTTGTCTGTGCGAAGGT	60.307	263
RAM0881	Unigene2115	(TTCT)5	GAGTTTTGAGGCCTTTGGAA	59.288	AAGCTTTGTGGGGTTGTTTG	60.008	193
RAM0882	Unigene21168	(AAT)6	GAATCATCATAGGCGAGGGA	59.998	CCTTTCTCCTTCTTCCAGCC	60.319	262
RAM0883	Unigene21214	(AT)8	GACCCTGGTCAAAACCTCAC	59.405	CCCCCTAGAGTACACATTAT	50.804	158
RAM0884	Unigene21280	(TCT)6	ATCGCTCGATTGGAGTGTTT	59.7	GCAGATTACGGACGGAGAGA	60.362	195
RAM0885	Unigene2138	(CAG)6	GTGGCACAGCAAAACACACT	59.801	TATCTCCAATTCGGCGAAAC	60.038	226
RAM0886	Unigene2147	(CA)9	AACAGTTTAGGGCAAAGGCTC	59.776	TGTGTGCATTTCCCATGAGT	59.967	216
RAM0887	Unigene2147	(ATT)6	ACTCATGGGAAATGCACACA	59.967	TATCAAGACCCGGGAGCTAA	59.662	270
RAM0888	Unigene2152	(CCCGAG)4	TCACTTCCAAGCCCTCAATC	60.195	AGCAAGTACCTCTCCCCCTC	59.699	205
RAM0889	Unigene2154	(CT)8	AAAAGCCCTCTTTTTCGCTC	59.966	TTGCTCCATCAAACCTTTCC	60.051	194
RAM0890	Unigene2160	(CT)8	TACAGCGAAGAAGCGAAAGC	60.792	GACCCCAACACAACACAACA	60.309	118
RAM0891	Unigene2160	(ATT)6	TGAGGTGGAAGGAGATCTGG	60.191	CATTGAGCGCAAACAATCAC	60.265	202
RAM0892	Unigene2160	(CGG)7	TGTTGTGTTGTGTTGGGGTC	60.309	CTCCCTGTACGACTCGAAGC	60.012	262
RAM0893	Unigene2164	(AG)9(GA)8	TAAAACTGAATGGCGGAAGC	60.209	CACTGTCGCTCGACATTCTC	59.577	280
RAM0894	Unigene2167	(GAAGA)4	CACACAACAGACACACGCAG	59.976	GATCGGTTTTCCCAATTTCC	60.491	109
RAM0895	Unigene21706	(GCT)6	CTTGGAATGGCCTCCTGTTA	60.066	GGTGACAGATTTCTCGCAGG	60.801	119
RAM0896	Unigene2174	(TCA)7	CTATTCGACAGTGGGGACCA	60.913	ATGTGGTGCTTGGGAAAGAC	59.973	176
RAM0897	Unigene21796	(CGC)6	GCCAATTCAAGAAGCTTTGC	59.967	CCGAGGTTTGACAACTTGGT	60.005	121
RAM0898	Unigene2185	(TTCGGT)4	ACCTACAACAGCCAAATCGG	59.993	TGGTTCTGTTGGTGTTGGAA	59.976	161
RAM0899	Unigene2199	(CGC)8	ATCGGTTCGCAGATGAAATC	60.043	TTGGTCTGCGAGTTGTGAAG	60.025	200
RAM0900	Unigene22158	(TTAGA)4	TTGACCCTGGAACTGTAGCC	60.111	CAGTTGCAGCCTCTACCCTC	60.012	279
RAM0901	Unigene2230	(TCGCA)5	TCGGAACTGGAAGAGGAAGA	59.92	CAAGCCCCGATCTTGAAGTA	60.206	214
RAM0902	Unigene22317	(TCT)6	ATAGCTGGGAAACGTTGGTG	59.993	ATCTTCCCCGTTGAGGATCT	59.896	225
RAM0903	Unigene2235	(TCT)7	AGGAGTACCTGGGGCAAAGT	59.994	TCACCACGACTCTGTGCTTC	60.03	160
RAM0904	Unigene2241	(CT)8	GAGACCCAACCGGTGAAATA	59.79	GCAATGCTTCTTCTGGTGGT	60.263	157
RAM0905	Unigene22475	(GTC)7	GAGGGGTAAGGTTCGAGAGG	60.067	AACGACGATGACTCAAACCC	59.973	133
RAM0906	Unigene2253	(GGT)8	AGAGAAGAGGCCAAAGGAGG	59.95	CGTCGAACTCTGAGCAACAC	59.622	191
RAM0907	Unigene2253	(AAT)6	AGGGGCTGTTTTCTCTCCTT	59.323	TGTGAAAACGATTGGCTGTC	59.697	158
RAM0908	Unigene22613	(CT)8	TCCTCTGTATCCGTTGAAGGTT	59.998	GACCACGTAGAGCTTCAGGC	60.02	273
RAM0909	Unigene2264	(GCTC)5	TGAGAGCAAGACGAGCTCAA	60.008	CTCAGCCGTCAAAGAGAACC	59.989	163
RAM0910	Unigene22683	(GTTT)5	GGTCGATCAGAGAAATGGGA	60.011	CCACCATAAACCTTGCAAAC	57.999	206
RAM0911	Unigene2275	(GCA)6	CAACTGCAACAACAGATGCC	60.31	TGAGAAACCAACTGTGTCCG	59.72	218
RAM0912	Unigene22758	(CTACG)4	TGGGTTGAATTCGGAAGGTA	60.301	AGAAAAACCAGTGGTGGACG	60.005	102
RAM0913	Unigene22823	(AT)10	CAGAAGCTACGAGACACGGTT	59.553	CTTCGAGTCCACCACTGTCA	59.864	116
RAM0914	Unigene22831	(TGTGAG)4	GCAAAAGTAGCCAAGATGGTG	59.761	CCAGAGGTGCAATGTGAGAA	59.831	221
RAM0915	Unigene2284	(TC)8	TTGCTGACACTTCGCTTCTC	59.318	CGAGGAGATTGCCTGAACAT	60.218	277
RAM0916	Unigene2301	(GA)8	TGAAGAGGAGAAGGACCCAA	59.773	TTCACTCACACACTGACGCA	60.07	292
RAM0917	Unigene2301	(AG)9	TTGAAAGTGTCAAGGGGGAG	60.081	TTCACTCACACACTGACGCA	60.07	200
RAM0918	Unigene23096	(CAC)7	ATGAATCGGTTCTCACCTGC	60.081	CGCGTGCATTAATTAGGGTT	59.985	286
RAM0919	Unigene2316	(TA)8	CAAATTATGCCCACAAGGCT	59.96	AGGGGATGACTCAGATGTGG	59.92	256
RAM0920	Unigene2316	(ATGAT)4	CCACATCTGAGTCATCCCCT	59.92	GCAGCTGTACTCTTCGGGTC	60.02	200
RAM0921	Unigene2319	(AAAT)6	ACCGCGTTTCGTTTCATATC	59.967	GGGGTTGTGTCTCACTTGGT	59.859	293
RAM0922	Unigene2320	(AG)8	ACTTGCCCATTGGAAGACAC	59.973	TCACTCGTAATCCCACCTCC	59.927	135
RAM0923	Unigene2322	(AAG)6	TTGGCTCTTCAACTGCTGTG	60.175	TCCTCTTCTTCGTCTTCCCA	59.92	275
RAM0924	Unigene2328	(TG)9	GGGGAGTTGTTGTTGTTGCT	60.012	TCTTCGCGTTCCTCACAAC	59.976	264
RAM0925	Unigene23420	(AG)8	CTTGTGACTCCATTGTTAGCCA	60.168	ATCACACCATTTCCCAAAGC	59.797	173
RAM0926	Unigene2352	(AGAGGA)6	ACCTTGGGATTGATGGTCTG	59.779	TTCAGTGTCACAAAACCCCA	59.976	272
RAM0927	Unigene23582	(AAAAT)4	TTTGTTGTTCGAGTTGCTGC	60.035	AGTAGTCGACCCACCACACC	59.883	185
RAM0928	Unigene23692	(ATT)6	TGCATTGTATCACACTGTCGC	60.747	AAGCATGTTCGAGTTGACCC	60.119	119
RAM0929	Unigene23771	(CT)8	ATTGTCCATGGCACTCACAC	59.399	CGAAACAGAAAACTCTCGGC	59.993	277
RAM0930	Unigene2389	(AGA)6	TCCGAGAAGTCCGAGAAGAA	60.065	CGAGCTGTTGCTCAATACCA	60.011	278
RAM0931	Unigene24040	(AG)8	GAGAGCTAAATGCCGAGTGG	59.978	CATCGCATCGAACCAGTTTA	59.688	118
RAM0932	Unigene2410	(TCG)6	CAGACCGAGTACGCCATTTT	60.132	GCACGGTCGTTTAAGCAAGT	60.313	228
RAM0933	Unigene2412	(AG)9	TCACTCAGTTCTCTTGGCACA	59.606	ATATTCTTCGTGCTGGACCG	60.096	256
RAM0934	Unigene2418	(CGT)6	TGGAAGAGGAAATGGTGGTC	59.903	CTCCTTCTTCGCCTCCCTAT	59.805	252
RAM0935	Unigene2420	(TAG)6	TCGAATTGGAAACCCTAGGAC	60.305	GATCTCCGATCCCTCTTTCC	59.977	206
RAM0936	Unigene24296	(GATTGC)4	CACACTCTCCTCAAACGCTG	59.616	GACCTATCAGTCTGGCGAGC	59.981	289
RAM0937	Unigene24306	(TCG)7	AACACAAACGACGTCGAGAA	59.339	CCAGGTTTTGCTTCTGCTTC	59.993	123
RAM0938	Unigene2435	(TC)8	TGAGACTTGCCCAGTACACG	59.897	CTGGGAGTTCCAAGGAGACA	60.229	254
RAM0939	Unigene2436	(GA)8	TGGAAGCACTGGAGTTGTTG	59.873	AAGCTTCCATGGCTTCTCTC	58.622	192
RAM0940	Unigene2437	(CA)8	CACATCAACATTCAAGCCCA	60.517	GAAGGAGCAGTGCCACTAGG	60.012	242
RAM0941	Unigene24402	(ACA)6	TCATGACCATCTTGATCCGT	58.881	TCTTTAGAAGCTCCATCGCC	59.551	140
RAM0942	Unigene24477	(AGA)6	ACAGGCTCAACCAGCTTCAT	59.874	GGCTTCACTTATTCTCCGTTG	58.847	201
RAM0943	Unigene2455	(TCG)6	CCAAGCAGGAGAGGCACTT	60.539	AACGCTCTGCTAGGGTTTCA	60.015	280
RAM0944	Unigene2462	(GGT)6	AGAGTGGTGATGGTGGTGGT	60.291	GTCGGCTTCTCCTTCTTCCT	59.957	283
RAM0945	Unigene24762	(GT)9	TCAGGGGTTTCTTGGTTCAG	60.081	TCTTCACTAGCGAGCACGAA	59.888	225
RAM0946	Unigene2482	(CGG)6	CTGCCGAAAGAGGAGAGGTA	59.569	AACCCATCCCTCCAATTCTC	60.133	236
RAM0947	Unigene24870	(GTTGG)4	GTTTGTTGGCATTGTTGGGT	60.657	GGTGGTGTGGCCTAATCCTA	59.813	125
RAM0948	Unigene2489	(TA)8	TTCACTCACTCAGGCGTTTG	60.025	CAAATTGGCGTCCTTTCTGT	60.11	132
RAM0949	Unigene2496	(TCTTT)4	ATCCTCGTTCGAATTTCCCT	59.903	GCAAACGCAAACACACACA	60.354	289
RAM0950	Unigene2509	(CGA)7	AGAGAAAGCCCGACACCAC	60.253	ATGTACGATCCAAACTCGGC	59.962	280
RAM0951	Unigene2519	(TTTG)5	AAACAGGCGAATTGGACATC	59.939	GCTCATTCAAACGAACCCAA	61.012	197
RAM0952	Unigene2521	(CT)9	TGAGAATCCATGAGACGACG	59.787	CACCGTCTCTCTCTCTCGCT	59.883	278
RAM0953	Unigene2522	(CTT)6	CCATTTCCTGTCAGACGGTT	59.966	TCCAAGTAAAGCTCTGCGAA	58.796	184
RAM0954	Unigene25308	(TTTTG)4	GCTTGTTGTTGCAAGAGGGT	60.299	ATCCCAAGCAGACCAGAATG	60.073	180
RAM0955	Unigene2540	(CGC)8	CGTCGACGAGGAACTTTAGG	59.869	CCGAGCACTACTCAGCCTTC	60.156	294
RAM0956	Unigene25409	(GTG)6	TGCCGGCATTAGTAGTAGCA	59.49	ACATGGGAGTCATGGAAACC	59.636	276
RAM0957	Unigene25421	(AGG)6	AGACAGTCTTTGAGGACCCG	59.3	CCCACCTCCTCCTCCTTTAC	59.928	187
RAM0958	Unigene25421	(AGG)7	GAGGATCTGCAGCATGGC	60.493	CCCACCTCCTCCTCCTTTAC	59.928	248
RAM0959	Unigene2543	(AG)9	CTCAACTTCCAAAGTCCCCA	60.081	GTTTGTGTTTCCGTTTGGCT	60.015	181
RAM0960	Unigene2543	(CGA)6	GACGTCGAAATCTCTGGCTC	59.957	CCACGTTCCCATTCAAACTT	59.83	197
RAM0961	Unigene2547	(AT)8	ATTACCAACCAACCAACCCA	59.948	AAGGCACATGATGATGACGA	60.08	120
RAM0962	Unigene25516	(TGG)6	CCGCCATGTGCTGTTGGT	64.233	GCAGGTAATGCTCCGAATTG	60.606	150
RAM0963	Unigene25516	(CAC)6	GCAGGTAATGCTCCGAATTG	60.606	CCGCCATGTGCTGTTGGT	64.233	150
RAM0964	Unigene25535	(CT)8	GCCGGTTGAGAAGTTGAAAA	60.227	ACCCACCTGGAGACCTCTTT	59.968	120
RAM0965	Unigene25611	(ATCTA)5	CCGATCCATTTCTCTCCAAA	60.006	AAGTTGATCAGGACCGTTGG	59.966	210
RAM0966	Unigene2570	(TGGT)5	ACGGAACTTCAGAGGACGAA	59.844	GTGGTGTGGTTCTGGGAACT	59.859	275
RAM0967	Unigene2589	(TCGTC)4	GACGAGGCACATGTAGCAGA	60.016	AACCCTCAATCACCAGATCG	59.927	299
RAM0968	Unigene26001	(TC)8	CCTCAAGGACTGAGGCTTGT	59.45	GGGATGTGATGAAATGGTCC	59.995	202
RAM0969	Unigene26022	(AG)8	GCCAAAAGAGGAGATTGGGT	60.443	CAATCCTCACACCACACGAC	60.005	146
RAM0970	Unigene2603	(CT)8	GGAAGGTCGTCGAATATGGA	59.894	ATTTCCACAAACCCTAGCCC	60.187	259
RAM0971	Unigene2614	(AT)9	GCGTTCAGCTTAATCGTTTG	58.583	TTCTGGTTCCCCAAATCAAG	59.903	210
RAM0972	Unigene2616	(TC)10	CATGCGAGTGGAGAGTTTCA	59.984	CAGCGCCAAAAACCAAAC	60.234	149
RAM0973	Unigene26196	(GATTTT)4	AAGAACCTGCTCCACGACAC	60.307	CAACAAAATGGAGTCACCAG	56.56	180
RAM0974	Unigene2622	(TTGGC)4	AATACCACGTGGGTCTTGGA	60.232	ACGAAAAAGAAAACCCCACC	60.2	247
RAM0975	Unigene2639	(AG)9	GAATGTGGAGCTAGGGCTTG	59.836	TCGATTTCCACAGCCTGAGT	60.801	237
RAM0976	Unigene26409	(AT)9	ACAACACTTCAATTTGCCGC	61.071	CACCACCAACACCTTGTCC	59.829	198
RAM0977	Unigene26719	(AG)8	TGAGTCGTCGTTGTCGTTTG	60.906	TCTTGACGAGGCATCCTTTT	59.813	191
RAM0978	Unigene2675	(TCT)6	TCACAGAGCTCGAAGAGCAA	60.008	AGTCCTCGGTCTGTCTCTCG	59.579	111
RAM0979	Unigene268	(AGCTCA)6(TCA)6*	GCAAGGCGACACTGAAAAGT	60.44	TGTTGAGCCGTAATGCTGAG	60.011	287
RAM0980	Unigene2684	(GAGGAC)4	AAACAGTCTGGCGGTTTCAC	60.156	GAAGAACAAGTCTGCGAGGG	59.989	131
RAM0981	Unigene2694	(AAG)7	ACTCGGACACCAAAGCAATC	60.119	ATTGCTGCTTTCAACTGGCT	60.022	239
RAM0982	Unigene27	(AATGGG)5	CACTCCACCAGGGACAAACT	60.002	ATACCCATACCCACACCCAC	59.263	174
RAM0983	Unigene27034	(AT)8	AATTCATGCCCCGATATGAC	59.61	CCTTGTTGGAATTTCTCCGA	60.044	263
RAM0984	Unigene2705	(AG)8	AAAGCCTGTCGTGGATTTTG	60.11	GAATCGTAGATTGAGCCCCA	60.036	297
RAM0985	Unigene27070	(CGGTAA)4	ACAGCTCTGTCCTTGCAGGT	60.057	TCGAGCACTCATGAACCTTG	59.984	124
RAM0986	Unigene2715	(GAA)6	CCAGAATAGAGCTTCGTGGC	59.978	GGGTTGTGGTGGTCTGTTCT	59.859	217
RAM0987	Unigene27175	(GA)9	TCTTCTCCGCCAAGAACAAT	59.813	GCCGTCTGAGTCTGATGACA	59.988	150
RAM0988	Unigene2723	(CGAGGT)4	CTTGAAGCAGTTGTGCGTGT	60.096	GTTTCAGTGGCCCCTAACCT	60.361	247
RAM0989	Unigene2724	(AAC)6	GAGGTCATCAACTCCGTCGT	60.12	TGTCCTCAAAAGCCAATTCC	60.051	235
RAM0990	Unigene27283	(TTATT)4	TTGGATCTTCCCTCACTTGC	60.195	AAAATCCGGGAGCTCCTTT	60.025	129
RAM0991	Unigene2743	(TC)8tg(TTTC)5	TCTCCTATCTCTCTCCAAGTCA	55.778	CTTTCTCGCCTTCCAAACAG	59.986	124
RAM0992	Unigene275	(CTC)6	AAAACTAGGGTTTCGGCGAC	60.483	AAAAGACGACAACGAGGACG	60.291	168
RAM0993	Unigene2756	(AGACGG)4(GA)8*	CAGGAAAGCAGACGACACAA	60.025	GTGAAGAGAGCGAGATTGGG	59.95	239
RAM0994	Unigene2758	(CGG)6	TGAGGTTGTTAGCGCTGATG	60.011	GATCAAGCCGAGCAGTTCC	60.909	277
RAM0995	Unigene27716	(GAA)6	CACACAATCACAGGGAACCA	60.416	GTTCATGGCGTCTGGGTACT	59.997	118
RAM0996	Unigene2774	(AGG)6	AGGCAATGTTGGAGAAGGTG	60.111	GCTAACTCCACACCCGGTTA	59.993	102
RAM0997	Unigene27747	(AAT)6	CGGCTACAGTAAATAGGGGC	58.742	ACCATGCAAAGAGTGCTGTG	59.905	171
RAM0998	Unigene27767	(GCGTGG)4	GCAATTCCTTGGTGTCGTCT	60.119	TGCGACTATGAGCTCCAATG	59.972	119
RAM0999	Unigene2779	(AT)10	ATCCGAAGAACAAACATGCC	59.939	GATCATAGAGCGCAAGAGCA	59.281	105
RAM1000	Unigene2782	(AG)9	ACCAAACCAAACAAACCTGG	59.728	TGTGGGTGACTGATTGTTCG	60.57	273
RAM1001	Unigene2787	(TTGTA)4	ACAGCGACTCCAGAAATTGG	60.255	CAAATCCTTCACCACCTCGT	59.966	160
RAM1002	Unigene2791	(GCT)7	AAGCTGAGGTGAGAAGGCTG	59.745	ACTCCGGTTACAAGCAATGG	59.993	264
RAM1003	Unigene2796	(TTC)6	TGTTGAGCTCGCAAGTATGG	60.011	TCGTTCACTGCGACAGAATC	59.992	103
RAM1004	Unigene2808	(GATTG)4	TGTACTGAATGAATCGGCCA	60.073	CCCAATTTTACCAAACCCCT	59.918	218
RAM1005	Unigene2812	(AC)11	ACCCCAAACACACAAACCAT	59.989	ACCACTGTCACCGGATTCTC	59.969	277
RAM1006	Unigene28255	(ACC)6	CCTAGCTCGTTCGCTGATTC	60.118	GTGTTGGTGGCTTCTCTGGT	60.159	142
RAM1007	Unigene2832	(TA)8	TGTTTGGTGGGACGAGTACA	60.001	ATGCTCAAGGCCATCGTTTA	60.606	295
RAM1008	Unigene28352	(ACAAT)5	GTGGAAGAGTGAGTCAGGCA	58.968	CGTTTGCACGTCGAATGTAT	59.614	113
RAM1009	Unigene28366	(AAAT)5	CGTCTCTCTCCGCACTTACC	60.012	GCATTTCAATGTGTGCGTGT	60.594	226
RAM1010	Unigene2844	(CAAAC)4	ATTTCCTACCATCCATGCCA	60.155	GATTTGAAAGGTCGCGAAGA	60.331	263
RAM1011	Unigene28504	(GAA)6	CGTCAAATGGGTATGTCGTG	59.84	CCTTGTCCTCCAAATCTCCA	60.042	222
RAM1012	Unigene2867	(TCC)7	AAACAGAGCAGATCGGAGGA	59.95	TGTTCTGGCTCTGCGTAATG	60.011	295
RAM1013	Unigene28775	(AGAGC)4	GTGATCGGATTTGGAGTCGT	59.934	CCACACCAAAGAGACAAACA	57.109	251
RAM1014	Unigene2878	(CTT)6	CAATGCTTTCTCTGCAACCA	59.988	ACAAGGCTCGGTTTCTTGTG	60.291	220
RAM1015	Unigene2885	(CTC)6	AAGCTCCAATAATCCCGGAC	60.286	TACTGAGCGAAGTGAAGGCA	59.74	156
RAM1016	Unigene29054	(AAT)6	ATCGCGAAAAACGAAACCTC	61.467	TTCTTGTGGCCGAAGAAATC	60.192	162
RAM1017	Unigene291	(ACG)6	CTCTACGCCGAGCAGAAGAT	59.74	CCGCTTCTTTCAATTGCTTC	59.96	199
RAM1018	Unigene29152	(CGG)6	GACAGGTGTGGCCTTTCTTG	60.69	CTCTCTGCATCGCTTCGCT	61.949	201
RAM1019	Unigene292	(AT)8	TGAATACCCGAAACCGACAT	60.192	ACAAGGTCCCCAAATTCCTC	60.169	233
RAM1020	Unigene2924	(TCT)6	CTGTTGGAATTAGCGAAGGC	59.845	GATCGAAGGAGCACGAAAAC	59.82	170
RAM1021	Unigene2933	(TTTTGG)4	TCCCTTTTTCTGGAGAGTGG	59.255	GCCTCACTTCCAAAATCCAA	60.051	248
RAM1022	Unigene2942	(TC)10	CATCACCAGCCCATACACTG	59.984	AAGCCTTTCTCGCTTGTTGA	60.132	161
RAM1023	Unigene2949	(TTA)6(GTATAT)4	GCCAAATGGGGAAATAGGTT	60.02	GAGGGGGCAAAAGTACAACA	59.971	292
RAM1024	Unigene2950	(TC)9	CCATTATACCCTCTGGGCAA	59.778	GTTTGGTGCTTTTGGGTTTG	60.378	142
RAM1025	Unigene2951	(TC)8	AGCATGGGGATACAAAGACG	59.955	CGGAGAAGCGAATCAGAGAG	60.232	231
RAM1026	Unigene2954	(GGC)7	GGTACTGGTAATGGCGATGG	60.214	TGCACGCAGCTAATCTGAAC	60.165	259
RAM1027	Unigene2962	(AG)8	TCGAGCTTCCACTTCAGTCC	60.533	TCACACCAATAAGCTTGCCA	60.257	253
RAM1028	Unigene29789	(TTCTC)4	TTCGGGATTGGAGTTCTCAC	60.05	GCCTCGCCTCATTTTCAA	59.883	169
RAM1029	Unigene2992	(CAG)6	CACAGAGAGCCAGTCCACAA	60.022	AGGTGTACCGTAATCGTGGC	59.882	260
RAM1030	Unigene2994	(CGT)7	TGATGCACTCTTTGGCGTAG	60.011	CGCCTCCAGAAGGAGTTCTA	59.569	253
RAM1031	Unigene29988	(TGGCT)4	AATTTCTTTCTGTGTGCGCC	60.257	CACAATCTACCGCTTTAACGAC	58.834	154
RAM1032	Unigene3008	(TTC)7	TATCTCCTCGAGCCTCCTCA	60.05	AACGACAGCAAAGCCTCATT	59.882	275
RAM1033	Unigene3011	(GGT)7	CTCAGGCGAAACACCACATA	59.716	AACAATTCCCTCCCCATTTC	59.996	290
RAM1034	Unigene3020	(TC)8	TGGGCTTTGACGTCTAGCTT	60.015	ACGCCGTTCCTGTTGAATAC	60	206
RAM1035	Unigene3023	(CTT)7	ATGAGGAGAGAGACGTCGGA	59.945	TTCGAGACCGAAACCAAAAC	60.088	250
RAM1036	Unigene3029	(GGAGA)5	AGAGAAAGGGAAAGGGCATC	59.651	GGATTGATCTTCCGCACATT	59.9	217
RAM1037	Unigene30328	(CA)8	TCGTGTTGTACGAGGCTCTG	60.049	TCCACTCTCACTCACGTTGC	60.03	202
RAM1038	Unigene3036	(AGA)7	ATTCGCTGCACAACTGTACG	59.935	GTGGTATCACCAAACTGGGG	60.088	175
RAM1039	Unigene3036	(AG)9	TCGAGTCTGGGGACTCAGTT	59.835	CCTCTCAAACCCCTCTCCTC	60.186	241
RAM1040	Unigene3038	(TCTTC)4	GGCTAAAATCAATGACTGGG	57.155	CTGAGGAACTTTGGCTTTGC	59.993	209
RAM1041	Unigene30400	(TC)9	GCCTCATATGATTCCCAAGC	59.491	GCAGCTCAACTAACAAATGC	56.226	225
RAM1042	Unigene3067	(CATGGT)4	AGAGCTCAAGGGGAAGAAGG	59.95	TTTACTAGCCGGATTTTGCG	60.218	176
RAM1043	Unigene30719	(GA)8	GAGTTGACTGTTCTATCGCCG	59.89	GCATCCAAAGGAACACACCT	59.973	219
RAM1044	Unigene3072	(GA)9	TTGGCATTGAGCTTGATCTG	59.948	AGGGTTTTTGCTGTTTTGCC	61.363	130
RAM1045	Unigene30730	(TA)9	GTTCGCTGAGACCAACAAAA	58.9	CTTTGTTGGGAAGCTTCTGG	59.846	127
RAM1046	Unigene3079	(GAA)6	ATCGCTGAATCCCCTTCTTT	60.039	CACATCGTCGTCTATCTCTGTT	56.953	232
RAM1047	Unigene3084	(CTC)6	TCTCCTCCTCATCGTCATCC	60.16	AATGGAACGAGGTCAAGACG	60.111	246
RAM1048	Unigene3087	(AG)8	CCAGAGGGTGGTCGTCTCT	60.251	CTTGTTATTCGCCGAGAAGC	59.982	123
RAM1049	Unigene30915	(ACGACC)4	ATGGAGAGCCACCACAAAAG	60.111	TATTGTAATTCGAGCGCGTG	59.864	151
RAM1050	Unigene31043	(AC)8	TTGAACACCGTGACAAGTGG	60.606	TTGTGTCCCCACTGTTTGTC	59.415	136
RAM1051	Unigene3108	(AGC)6	GGGGGTTTGAAATGATGATG	59.991	TGTGAGGCAAGATGAGTTCG	59.984	217
RAM1052	Unigene31096	(AT)8	GAGGATCGAGCAAGATCACA	58.908	ACCCCAGCAGATCAGCTAAA	59.836	147
RAM1053	Unigene3114	(CTTGTC)4	CTTCTGCGGTCAGGTACTCC	59.867	AGTCTCTGAATCGGAAGCGA	60.096	263
RAM1054	Unigene3127	(GA)8	ATAGTACTACGAATTGGGCG	54.583	TTTGACCCTCCTCAGACCAC	60.088	188
RAM1055	Unigene3134	(AG)8	CTCCAACGTACACTGCGAAA	59.904	AATAATCACACGCCGTCACA	59.995	254
RAM1056	Unigene3149	(TCC)6	GCTCTCAACCACTCCTCGAC	59.993	CCGAGGCGTTTACTTCTTTG	59.876	255
RAM1057	Unigene3157	(GTGATG)5	TCACTCATGGTCGTTCCAAA	60.088	TTTCACCTCCAAATCCCTCA	60.43	243
RAM1058	Unigene3175	(TC)9	CTTCAAAACGGGCATGAGAT	60.074	TTGGGAGTTTATTGCGGAAG	60.067	232
RAM1059	Unigene3190	(GCG)6	TCAGAACAAACCTCGAGCAG	59.161	CAACAGCAATACGCACGACT	59.935	293
RAM1060	Unigene3200	(CTT)6	AGCCATCATCGAAGCTCTGT	59.981	GAACTGAGTCGAGGAGCGAG	60.284	273
RAM1061	Unigene3206	(ATC)7	TATCATCGTCGTCGTCGTCA	61.269	CAACCGATCAACTGGAGGTT	59.966	168
RAM1062	Unigene3213	(TCTCG)5	AAGGGCATTCTGGTCAACAC	59.973	GAATAATGGGGATGTGCGTC	60.163	142
RAM1063	Unigene3219	(AG)9	TAGAAGTCTGGAAGGCCACC	59.284	GCGTTTCTTCTTCAAAAGCC	59.091	156
RAM1064	Unigene322	(CAATC)4	TGATTCTGATGGATGGACGA	60.006	CACGCCTTTCTTTCCATTTC	59.685	273
RAM1065	Unigene3238	(GAT)7	TGTGGTGGTCACGATGATCT	59.962	TCGTCGTTGTGATGCTCTTC	59.992	210
RAM1066	Unigene3247	(ATT)6	CCATGAATGCCTTCGAGAAT	60.036	CGAATTAAGTTTCGGAACAGGG	61.965	267
RAM1067	Unigene3257	(CCAAA)4	GTGTGGTGTGCTTTGCTCAT	59.758	CTTGTCGCGGGATTTTGTAT	59.96	208
RAM1068	Unigene3291	(GGA)8	GGGGGAAAGAGGATATTTGC	59.74	AAAAAGTACCTTGTCCCGGC	60.352	292
RAM1069	Unigene3310	(AGAA)5	CCGCACATTCAGAGCATTTA	59.833	AGGCCAAATGGGAAGAGACT	60.074	160
RAM1070	Unigene3313	(ATC)6	GCGTTGACCATGGCAATACTA	60.901	CTTGACGATGAACTCTGCCA	59.984	153
RAM1071	Unigene3331	(AGA)6	AGAACCCTCGAGATCGCC	60.312	TGAATGCGTGATCGCTAGTC	59.979	201
RAM1072	Unigene3333	(AGCCAA)4	TCAGAACAACCCAAACACCA	59.976	CCCTGCTTGGACACTTCAAT	60.111	243
RAM1073	Unigene3338	(CTT)6	CCCAAGTTCGGTTTTCTCAG	59.705	CTTTCCTCTTTCAACAGCTTCC	59.521	175
RAM1074	Unigene3340	(TGG)6	TACTGCCACTCCACCATGAA	60.112	CAAGGCAAGGTCTGCGTAAT	60.27	158
RAM1075	Unigene3356	(ACACCA)5	AGACGCATCATAGGAATCGG	60.059	CCGGGTTCACAAGGAAAGTA	59.964	252
RAM1076	Unigene3374	(GA)8	GGTCTGGCTAGGCTAGGGTT	59.735	TGCCTCGCTCTTCTCTCTTC	59.973	102
RAM1077	Unigene3375	(TCGAA)5	CCCATTAAGCATCCCTCTCA	60.029	ATCAGCCACTTGGTGTCCTC	60.12	198
RAM1078	Unigene3381	(CT)8	CCCTCTCCTCTCTCACTCAAAA	59.988	TTGATCTTCCAAAACCCGAG	60.044	231
RAM1079	Unigene3399	(CT)8	CTCTCTCCCATTTTCCCCTC	60.008	ATGAGCGGTTGTGAGGTTTC	60.119	295
RAM1080	Unigene3414	(GA)9	CCATAGCCAGGGAATTGAATC	60.648	CCTCTCTCCATTTCTCTGCG	60.088	100
RAM1081	Unigene345	(TGC)8	AGGTGGTTTCTTGCTGCTGT	59.914	GTTCCCAATGTTGGATCACC	60.034	160
RAM1082	Unigene3464	(GA)8	GAATTGTGTTCGTGTGGGTG	59.855	TCTCTCTCTCTGAAAAGCTCAG	55.888	164
RAM1083	Unigene3466	(GACAC)4	TCAAGAAATGCTTCACACCG	59.84	TGGGAAATGAGATTGGAAGC	60.014	183
RAM1084	Unigene3475	(ATT)7	TCCACATTCCTGGTGTCGTA	59.96	AAATTCCCGATTCTCTTGGG	60.258	166
RAM1085	Unigene348	(AAAAG)4	TTGGAAAATCTCCACCAAGG	59.903	CTTTCTCGCTTTTGCTGCTT	59.904	242
RAM1086	Unigene3480	(GAC)7	CAAAACTCGACGGTCAGGAT	60.111	CAACGGTTCTCCAAACCCTA	59.964	271
RAM1087	Unigene3484	(TATC)6	CATCTAAAACACCGGTTCGG	60.357	CAGGGAAGCAGAGAAAGGTG	59.982	230
RAM1088	Unigene3503	(AT)8	CTGGGAAGTTTCAAACCCAA	59.942	GCATTCCATACGAACCCATC	60.163	255
RAM1089	Unigene3506	(CGG)6	CGTTGTCGTTGTCGTTTTTG	60.187	AGAGATTGGGGACGGAGTG	60.056	297
RAM1090	Unigene3507	(GTTTG)4	AATGTAGGTCCCGTGTCGTC	59.851	CAAAGGCACAAGCCCATATT	59.96	219
RAM1091	Unigene3508	(TTGG)5	AACAAGATGGCCTTGGACAG	60.111	CAATTGCCATTCCCAAACTC	60.309	227
RAM1092	Unigene3526	(CAAA)5	GAGCACGAAAACCCAAAGAG	59.853	AAGGAGCTTCCGAGGAGAAC	59.957	257
RAM1093	Unigene3533	(AAT)6	CAGAGAGGCCTCAGAAGTGC	60.284	TGGAGAATTTGTTGTCGCTG	59.84	288
RAM1094	Unigene3538	(AAAGC)4	AGGGGAAGCGATCGAGTAAA	61.08	GGCATAAGTTGGGGTTGAGA	59.933	213
RAM1095	Unigene3541	(CGG)6	ACGGTCCCAACTTGTGTCTC	60.009	CTCTCTCTGCCTCCCTCTGA	59.81	209
RAM1096	Unigene3570	(CTCTC)4	AGAGCAACACATCTGCTTCG	59.191	CTAGGAATCCCAACCCCATT	60.011	122
RAM1097	Unigene3575	(TCAATC)4	ATTCGGCAGTAAACGGATTG	59.96	TCGTCTTCTCTCGTCGTCAA	59.701	300
RAM1098	Unigene3611	(AG)9	TCCCTCCCTCTTGACTCTCA	59.913	GCGAGGTAGTGGAAATGGAA	60.074	226
RAM1099	Unigene3615	(CGATC)4	GGCGAAGTCGTAGAAGATGC	59.985	TCGATTTTCCACTCCGAAAC	60.051	268
RAM1100	Unigene3622	(CAGTT)4	CAATCTGTCGACGAGAAGCA	60.136	ATGGATTTCGATCTTGGCAG	60.036	192
RAM1101	Unigene3622	(ACA)7	TCTTTGAAGGCCGAGACAGT	59.989	TGACCAACAACGCATTTGAC	60.562	182
RAM1102	Unigene3645	(GA)9	GAGCGCGTAGTTAATCCCAG	59.867	TTACTTAGGGCAGTCTCGGC	59.476	193
RAM1103	Unigene3650	(GAA)6	GGGAGCTCATTGAAGCAGAG	60.096	CAGAGGACGTTGTCCCTCAT	60.112	161
RAM1104	Unigene3656	(CGATTC)4	CCAATCGGTCGAGTTTTTGT	59.971	CAGAGAGAGCGAAGCGAACT	60.035	241
RAM1105	Unigene3657	(AGA)6	GTCCCACCATCATCACATCA	60.189	ATGGTGGTGCACTTGTTCCT	60.431	198
RAM1106	Unigene3666	(CTGTGG)4	GTAGAGAGGAATGGCCACGA	60.218	GCTCTTCCAAAACCCATCAA	60.051	151
RAM1107	Unigene3675	(TC)8	GACTGTCTGTTCCTCTTAAACC	54.713	CCTCCTTCAAAACCAACCAA	59.942	294
RAM1108	Unigene368	(GTA)7	CCCAACTTTTGTTGCCATCT	59.971	ATTTCAGACTGGTCAACGGG	59.966	187
RAM1109	Unigene3684	(GAATC)4	CTGGATTCCTCCCTCAACAA	60.042	TGATTTCTCTTCCCGATTGC	60.155	144
RAM1110	Unigene3691	(AG)9	CAGCAGGTACGTGTTGTCCA	60.779	GGCGTCTAGAAATCCGAACA	60.214	252
RAM1111	Unigene3704	(AG)9	GAGAGAGAGAGAGAGAGGAAGC	55.864	GGTCTTGTACGCCTTCTTGC	59.882	101
RAM1112	Unigene3705	(CCG)6	AAATCCACCCTTTTCCATCC	59.996	GGGCTACCTCAAGTGGGTCT	60.511	267
RAM1113	Unigene3705	(GGAGT)4	GGTGGTCTGGAGATGGAAGA	60.048	AGACAAATTTCCCCAATCCC	59.996	218
RAM1114	Unigene3717	(GATTG)5	CACGTTCCCCATTCAACAAT	60.615	TGAAGCATTTGAAGACCGTG	59.84	152
RAM1115	Unigene3717	(TCT)6	GAAGACGAGTCTCAGCTGGC	60.292	GGATTGGTGGATTTCAATGG	59.991	225
RAM1116	Unigene3719	(TA)8	GTGCCAACCGGATTCTGTAT	59.82	GTGCGGTGCCTCTCTCTAAC	60.02	257
RAM1117	Unigene3732	(GA)10	ACAGATACGAACACCGGAGG	59.989	GAAAGCTCTTAGCTTGGCGA	59.867	273
RAM1118	Unigene3735	(TA)8	GAATGCTGTTGAGTGAGGCA	59.992	GAAGATGGAGCTGTGAAGGG	59.803	142
RAM1119	Unigene3735	(AT)9	GAGCCAAAAACCAAGCTCAG	59.993	CCATTGAAGCACCAAAACCT	59.971	184
RAM1120	Unigene376	(AGG)6	CTCTCCCTCTCCCTCTCCTC	59.489	CAAAGAGCACCACAGAGCAA	60.175	114
RAM1121	Unigene376	(GAGGGA)4	GGAACAAGGCATCCGATAGA	60.036	CTCCTTATCCCTTTCGCCTC	60.166	270
RAM1122	Unigene376	(TTGGCA)4	TTGCTCTGTGGTGCTCTTTG	60.175	TATCGGATGCCTTGTTCCTC	60.036	223
RAM1123	Unigene3763	(CGG)6	TGTAGCGAAACCCTAGGTCG	60.262	ATTATGGAGCGGACACGAAC	59.962	268
RAM1124	Unigene3784	(GGC)6	TCTCGGAGCTACACTTCCGT	60.012	GAAGGTCTACTTCGCGACCC	61.153	245
RAM1125	Unigene3796	(GAA)6	CCTGTGCAGGGTTAGGGATA	59.948	CAAATCATCTCCTTCTCCGC	59.773	187
RAM1126	Unigene3801	(TC)9	TCCTCCGTTTGAACCATCTC	60.05	GCAGAAGCATTGTGATGGAA	59.805	113
RAM1127	Unigene3803	(CGCGAT)4	TCGAAGCTCGTTTTGCTACA	59.752	CGAATACTTCGTGGACAGCA	59.864	162
RAM1128	Unigene381	(AT)12	ACGGCCAAGGCTTGAATTAC	61.357	ACGGCCAAGGCTTGAATTAC	61.357	294
RAM1129	Unigene3813	(TGT)6	CGTTGCCACAGCTGAAGATA	60.011	CCAAACCCTCTCATCTCCAA	60.042	134
RAM1130	Unigene3814	(AAG)6	TCTGATCGTCACTTTCACGC	59.992	ACCCAGAGAAGAGAGCACCA	59.986	242
RAM1131	Unigene3823	(GA)8	TCATTCAAGCCGACCTAAGC	60.352	GCAAAAACCCCCTCTTTCTC	60.053	123
RAM1132	Unigene3858	(AAACAA)7	GGCTATTTCCTACGATTTCC	55.492	CAGGTCTGGCACTAAGCTCC	60.012	221
RAM1133	Unigene3861	(TGC)6	ATTTGCTGCCTTAGCTGCAT	60.01	AGCGATCAACACCAACAACA	60.16	249
RAM1134	Unigene3861	(TTG)6	GTGCCAATCTTGGGTTGAAT	59.797	AGCACAAGCTCCAACTCGTC	60.599	264
RAM1135	Unigene3867	(GGATCA)4	AGAAAACCACACTCCTCCGA	59.697	TCCAGGTCCTCCTTTGTCTC	59.228	233
RAM1136	Unigene3875	(GGA)6	ACAGACGTTGGGGAAATCTG	59.966	CATAGCCATGGGGTCTCAAG	60.474	153
RAM1137	Unigene3877	(ACG)6	CCAAGCTACCGATCCAAAAA	60.067	TCAAGAGGGTGAGGAACGAC	60.238	152
RAM1138	Unigene3884	(TC)9	TTGAGAAGTGGGTCCCTCAG	60.229	AACCACTTGGGTTTCCACTG	59.861	167
RAM1139	Unigene3885	(GCG)6	TTCTTGCTAGAACCCCCTCA	59.807	CTTTGTTACCGCATCACCCT	59.993	273
RAM1140	Unigene3897	(CT)8	ACTCCCTATCCCTCAATCGC	60.431	AGAGAAAGTAGGCGGTGGGT	60.132	115
RAM1141	Unigene3901	(CGC)7	AAACTTGGAATTGTGCCAGC	60.118	CGAAGACGAAGATCGAGGAC	59.95	293
RAM1142	Unigene3923	(AG)8	TGCCATTTTACAGTGAGCCA	60.257	GGAGCAGGAGTTGTGGTGTT	60.159	101
RAM1143	Unigene3929	(GAAA)5(AC)9	AGCTTGGGTGCTCTTGATTG	60.397	AGAATCGATCAAACGATGGC	60.043	232
RAM1144	Unigene393	(AT)10	TCAGCCACATATTCGTTCTCC	60.088	CGTTTGCTAAACCCATTTACCC	61.708	126
RAM1145	Unigene3935	(AG)9	GTGCATTGACAGCAGAAGGA	59.992	TACAAAAACTCGCCCAAACC	59.975	237
RAM1146	Unigene3937	(AT)8	TAGCCCGTGTTTTTGGTATC	57.635	GAGGGAGTTTTGGAGGGGTA	60.298	173
RAM1147	Unigene3941	(CT)8	TTCTCTTCTTCCCATGTGCC	60.195	GATCAAGACGAGCCCTTGAG	59.95	260
RAM1148	Unigene3963	(GA)8	CCTTGCTACGATTAGGCGAG	59.996	TCCAAGACTCACACAGAGCG	60.178	198
RAM1149	Unigene3965	(TTG)7	ATAAGGAGGGGAGGGGTTTT	60.014	CCTCAATTGATGGTTAGCCT	56.756	187
RAM1150	Unigene3965	(CAACA)4	CCAATCTGCATACCATTACCC	59.172	ATAAAAGGCGGCAGATGTTG	60.096	218
RAM1151	Unigene3977	(AGACT)5	GCAATGCAAGCTTTTAGTCCTC	60.391	GACGCTTGTTGGTTTGGTTT	60.015	112
RAM1152	Unigene3977	(AAACC)4	TCCTCACTTCTCCACTCCAGA	59.97	AAGCTAGAGCACCGCTTCAG	59.92	172
RAM1153	Unigene398	(AG)8	GAGTGGTGTTTTGACTGGTGTT	59.016	CCACTCACCAATACCCATTTCT	60.11	192
RAM1154	Unigene3993	(CT)10	GACACCGACACCACTTCTCC	60.573	TTTTCTTCGCCCATAACCAG	60.067	120
RAM1155	Unigene3995	(ACTC)5	TCTCACTCGCTCCAAACTCA	59.701	TGGGAGTGAAACTGGGAAAC	59.943	114
RAM1156	Unigene3999	(CT)9	TTGGCCTGGGGATAATAACA	60.146	TTTTCCTCCCCCTCAGTACA	59.521	224
RAM1157	Unigene4001	(TTC)6	GTTTGCCAAAGCCTTCAGAG	59.993	TTACACGCACTCGGACACAC	60.79	179
RAM1158	Unigene4003	(CT)9	CAGCAAGGTCAAGTCAACGA	60.025	AGTGAGTGAGCCAACAAGCC	60.453	255
RAM1159	Unigene4005	(ATT)6	CTCTCTTTCGTTTTGGCCTG	59.986	AGAGAAGGCTCGTGTGGAAG	59.598	297
RAM1160	Unigene4008	(CGTCGG)4	CTCACTCTTCCTTGCCCTTG	59.982	GTCGCGATCAAGAAGCTCAT	60.514	171
RAM1161	Unigene401	(AGA)6	AGCATGAAGAGAGAGAGGCG	59.851	GAGAAAGTTTCGTCGTCTTG	55.156	202
RAM1162	Unigene4012	(GAA)6	TGGGTCAAGTTTCTTTCCCT	58.618	TTCAACCTTCACACCACTCG	59.72	204
RAM1163	Unigene4017	(GGAGAT)4	CTTCTTCTGGGAATTTAGGG	55.551	CTAAGCAAACCCCCAAACAA	59.968	191
RAM1164	Unigene405	(CCTGCC)4	CATCATCATTTCAAACCCCC	59.991	GGTGTTGAGGTTGAGGAGGA	60.088	247
RAM1165	Unigene4067	(CTTCCT)4	TCGAGTAGAATTGTTCCGGG	60.066	GAGATGATGAGATGGGGTGG	60.288	288
RAM1166	Unigene4068	(TC)8	TCTTCAGATCACCAAACCCA	59.059	ATAATCCTGCACCCGACAAC	59.82	164
RAM1167	Unigene4077	(TGGTTT)4	CGGATACTCCTCCTTCACCA	60.065	ATACACCCATATGCCCTTCG	59.668	272
RAM1168	Unigene4085	(TAT)6	ACCAAGTTGATCGATGAGGC	60.081	ACTTCCTCTCTCTCTGCCCC	59.952	177
RAM1169	Unigene4085	(GGCGTT)4	TACGAAGAACAAGTGCGTGG	59.904	GTGCTGCTGGAGCTCCTTAC	60.164	291
RAM1170	Unigene4099	(GCA)6	CAAAGAATGAGGACAGGGGA	60.042	ACGTAGACGACGTGTGTTGG	59.666	236
RAM1171	Unigene4099	(CATCCC)4	CAAAGAATGAGGACAGGGGA	60.042	ACGTAGACGACGTGTGTTGG	59.666	236
RAM1172	Unigene4139	(CT)8	CGAGCTTTCTGGTTTTGGAG	59.986	CCACAAGCAAGTTCCCTTTC	59.711	183
RAM1173	Unigene414	(AG)10	CAAACCCACTCTTTTGCCAT	59.971	GACACGAATAGGTCGGCTCT	59.313	188
RAM1174	Unigene4154	(AG)9	CCGTTTTGGCTGTCTTCTTC	59.853	CTTTCCTGTTCCGCAAACC	60.621	182
RAM1175	Unigene4154	(TCT)6	TCGTATTGGTGTTGTCGGAG	59.566	CTCTCTCTTCCAATGGCTGC	60.096	253
RAM1176	Unigene4172	(AG)8	GAAGGAGCGACAGCAAGAAA	60.657	CAAAGAAAAGGCAAAGGCAG	59.99	151
RAM1177	Unigene4213	(CAA)6	GATATCCGATGACCACCACC	60.018	GTTCTGATTTGGGTGTGCCT	59.973	188
RAM1178	Unigene4223	(TC)8	CCTCCCTCCAAAATTCCTTC	59.875	CTGGACCAGAGAGAAACCCT	58.313	123
RAM1179	Unigene4228	(AG)9	AACAGCTCGTCCATGAAACC	60.119	TCTCCTTGAAACCCAACAGC	60.232	277
RAM1180	Unigene4236	(TTCTCC)4	CAGACCTCATCTCTCCCGAC	59.792	GGCTGAAGAGGCAGAAGTTG	60.134	240
RAM1181	Unigene4237	(GA)8	GAACTCCTCAGCGAGGTCTG	60.135	GTATGGCTTTTGGCCACATT	59.829	201
RAM1182	Unigene4240	(ATTTT)4	ATCAGAGGAATGGAGAGGCA	59.761	GGCCTTGAAACTAGCCACAC	59.74	152
RAM1183	Unigene4248	(ACT)7	TTCCAGGAAATTGAGATGGC	60.014	GTGGAACAAGAGAGGCTTGG	59.844	266
RAM1184	Unigene4255	(TCG)7	GATTTTGAGAGGTTCGCTGC	59.962	CCAGATGATTTTGAGGACAC	55.463	135
RAM1185	Unigene4256	(CT)9	AAACAAGGAATCCGACGAAG	59.17	GCGAATTGGGAAGATCAAAG	59.645	255
RAM1186	Unigene4256	(TG)8	ACTCGCCATTGTTGCTCTCT	60.02	GCGAATTGGGAAGATCAAAG	59.645	228
RAM1187	Unigene4304	(TC)8	TATATCACGCTTTTGCTGCG	60.002	TACGCTCAAGTCCATTGTCG	59.864	293
RAM1188	Unigene4304	(CAA)6	TTGTGGAGCCCAAACTATCC	59.933	TCTCGAAGAAGCCCTTTGAA	60.066	299
RAM1189	Unigene4312	(ATA)6	TGCTTCAATCCTCAACCCTT	59.67	TCAGCTCTTTGCCTCCATTT	59.955	215
RAM1190	Unigene4328	(CT)8	CGCACTTTCGTTTCAGCTCT	60.71	GACGGCGTAGATCGAATTGT	60.103	293
RAM1191	Unigene4336	(AG)8	GCAGTGTGTGTGTTTGTGTGA	59.223	TGTTCAAACTTCAAACCCCC	59.807	133
RAM1192	Unigene4341	(TC)8	CACCCAAACAACACAACACA	58.865	TGGAGAGAGGAATGGGATTG	60.003	103
RAM1193	Unigene4342	(GAA)6	GAATCGAAACGCTAATCCGA	60.175	CTCTAACCGACCAGCCACTC	59.867	132
RAM1194	Unigene4343	(TTTC)5	CTCACCGATGACTTTGGCTT	60.255	TCTCTCTCTCTCTCTCTCTAGG	51.478	117
RAM1195	Unigene4344	(TTTC)5	CTCTTTCGTCGTCGTCTTCC	59.989	TCTCTCTCTCTCTCTCTCTAGG	51.478	273
RAM1196	Unigene4350	(TCT)6	AAGCCAGTCATTCAGGCTGT	59.874	CATCATCAGCGAATTCAGGA	59.756	251
RAM1197	Unigene4358	(GAA)7	AGGTTCGTGAGCAAAGGAAA	59.853	CAATGTCTCCGCTGTTCTGA	59.984	189
RAM1198	Unigene4363	(TCGTC)4	CGCCATCACTCTTCCTTTTC	59.813	TTTGGAGTACGATGACGTGG	59.566	113
RAM1199	Unigene4411	(GAGAG)4	TTTCTGGGATTGTTTGGCTC	60.051	CGGTGGTGGGAGAGAGATTA	60.065	227
RAM1200	Unigene4421	(CAA)7	GAATGAGAAAAACCCAGCCA	60.051	GGTGTGGTGATTCCATGACA	60.23	276
RAM1201	Unigene4436	(TTTTC)4	TTATGGTGGGCCAAAACAGT	60.227	GCCGTCTTGTAGGAAGTTGG	59.734	299
RAM1202	Unigene4452	(CT)8	AAGGGAGAGGAAGCCTGAAG	59.95	TAATGGGAGTCGTGGAGAGG	60.065	211
RAM1203	Unigene4455	(TCCGA)4	TTTGGTATCAGAAAACCCCC	58.738	GGAGATGGACTCCCACCAC	60.328	226
RAM1204	Unigene4459	(AG)9	ACAACAAACTTGGAGGTGCC	60.012	CACACTCTTCGTGTTCTCCG	59.461	288
RAM1205	Unigene4494	(CGC)6	TCGTGTACTTCACCGACAGC	59.905	TCCTGAAGATGGGAACCAAG	60.042	258
RAM1206	Unigene4504	(CTTCCC)4	AACCCTTCTCCATCGCAAC	60.065	GAGCTCAGTCTCGAAATCCG	60.096	241
RAM1207	Unigene452	(GTTTT)4	TCGAGTGTCGTTTTGCTCAC	60.032	GCTTTTTGCACAACATTGCC	61.572	159
RAM1208	Unigene460	(TCC)8	TCATGTACTCGTCTCCACCG	59.701	GATCTTCGAGAAGCTGGACG	60.096	264
RAM1209	Unigene4607	(AAG)6	GAAGAGCCGAAGAGGGTTTT	59.827	ACGTCTCTCCAGTCGAGTCC	59.43	232
RAM1210	Unigene4613	(TTACTA)4	GCCAACAACAATTCCCACTT	59.836	GCGGCCGAGAATAATAAGGT	60.428	138
RAM1211	Unigene4629	(GA)9	GAGACACGACCTCCAGCTTC	59.993	TAATATTTCGAACGGAGCCC	59.035	192
RAM1212	Unigene4636	(ACG)6agc(GA)8	ATTGAGGTCGAGAGGTGTGG	60.112	AAGCGATAAGGTGTGGCCTA	59.73	149
RAM1213	Unigene465	(CACAAT)4	ACTTTGATGAGACCGTTCCG	60.111	GTACTCCTGCGGATGATGGT	59.957	299
RAM1214	Unigene465	(GCT)6	ATGAGCATGAGATTGGGGTC	59.893	AAGTACATCTGGTTTGGGCG	59.993	272
RAM1215	Unigene4658	(TCT)6	AAACGGCTAATTTGTGGTCG	59.996	GCACACCCATAATCAAACCC	60.059	198
RAM1216	Unigene4672	(AT)8	CATTGCAGGCTTCAACAAGT	58.926	GAGTTTTTGAATGGTTGGCG	60.481	176
RAM1217	Unigene4679	(CAAT)5	TGTGGCTGTGATCCCATAGA	60.072	CAGAAGGTGTCGGAGGAGAC	59.835	118
RAM1218	Unigene4693	(TGCTGT)4	GCTGAAATTTTTGCTGAGCC	59.967	TTTCTTGCACGCTCATGTTC	59.995	271
RAM1219	Unigene4713	(GTC)6	GAACTGCCTCCTCTGCTCTC	59.284	TCTCTCGCCTCGTCTTCTTC	59.827	263
RAM1220	Unigene472	(GTGA)5	CGACTTCTCTGTGCCAAACA	60.025	TAAAAACCCTACCACCGCAC	59.861	219
RAM1221	Unigene4755	(TAA)6	GCCTTCCTGCTGAAGCTTATT	60	TGTCGTTTGTGGTGAAGCAT	60.16	240
RAM1222	Unigene4758	(CTACTG)4	TATCAAGCCTCCACCACCTC	60.073	TGAGCGATATCTGGCTGATG	59.931	191
RAM1223	Unigene4762	(CCT)6	AGCTTCCTTTCACACTCCGA	59.989	GGGTGAGAGTGAGGGTGAGA	60.243	230
RAM1224	Unigene4767	(ATT)6	GTCGTTTTGCTCGATGAGGT	60.263	GCCAAACAAACACACGAAGA	59.74	159
RAM1225	Unigene4771	(TTGGGT)4	ATTGGAGAGTGGTTTGCTGG	60.111	TCTCTCTCCCACCCATCATC	60.008	242
RAM1226	Unigene4779	(TC)8	TACTCCCTTTGTTGCTTGCT	57.635	CTTCTTCCACCTCCAAGCAC	59.844	279
RAM1227	Unigene4780	(TC)8	GCAAGAGGCCATTGTTAC	54.074	ATGCAAAGTTTCCCAGATCG	60.074	294
RAM1228	Unigene4782	(TC)8	CACCGCTACTAGCCATCCTC	59.859	ACCCTGTTTGTTTGCCTGTC	60.012	188
RAM1229	Unigene4803	(TC)8	GAGAGATTAGGGTTTCGTTTCG	59.264	CTACCTCCTCGACCTTCCCT	59.694	282
RAM1230	Unigene4809	(GA)8	GGCAACAAAGATTCAAAGGC	59.691	CCTTCGGCTTCTTTCTTCTTC	59.601	249
RAM1231	Unigene4811	(AG)8	ACAAGCCGAATCAAATCAGG	60.074	TCTCCCTCTCCCTCTCCATT	60.149	119
RAM1232	Unigene4811	(GT)8	ACAAGCCGAATCAAATCAGG	60.074	TCTCCCTCTCCCTCTCCATT	60.149	119
RAM1233	Unigene4812	(AGAGT)4	TGCCACATCACTCAGAAATC	57.133	AACAACAACGTGACCACCAA	59.897	161
RAM1234	Unigene4821	(CGG)7	CGTTTCTCGGAAGCAGTAGC	60.154	CCACTTCTCAAGCAACGTGA	60.025	203
RAM1235	Unigene4830	(GA)9	AAGGGTTTTGTGGTGTTTGG	59.728	CTGCGTAGATCTCCGACTCC	59.973	265
RAM1236	Unigene4834	(TCA)7	ATCCCAGCCAATCATCTGAG	60.034	AAAGCAGTGGTGAATCCAGG	60.111	149
RAM1237	Unigene4841	(AACC)5	CAAAACAAGCCCCAGATCAT	59.933	CAAGGGCATGGAAAAGAGAG	59.807	249
RAM1238	Unigene4842	(TCT)6	GATGGTGTCGATCATGTTGC	59.933	ACGAAGGAGAAGATCGCTGA	60.096	212
RAM1239	Unigene4844	(TC)8	TCGTCTTTTGAAGCTCCGTT	59.993	TGTGCATTAACCAGGGCATA	59.953	151
RAM1240	Unigene4850	(CCG)6	AGCTAGCCGGAAGTAACGGT	60.282	CTCATCGTCCAACTCCGATT	60.073	135
RAM1241	Unigene4864	(ACTCC)4	CCGCTTTTCTTTTCAGGAGA	59.564	GCTTGCAAAGTAGAATCGCC	59.988	265
RAM1242	Unigene4884	(TTTTTA)4	ATGCTACAGTGAGGATGCCC	60.104	ACAAGGTGGGGGTTTAGTTT	57.435	113
RAM1243	Unigene4895	(AGCCTC)7	CTAGAGGTTGGCACTGGAGC	60.012	GAGCTTGAATCGACAGGAGG	59.95	282
RAM1244	Unigene4895	(TC)9	GAGCCCCCACAGTCAGAATA	60.073	GTTCATCGGCATCTGGATCT	60.042	272
RAM1245	Unigene4897	(ACGAT)4	TCACAGTTCCCAAAGAAGGC	60.232	GACGAGAAAGAAGACCAGCG	60.134	289
RAM1246	Unigene4909	(AGA)6	ACAGTTGGGAAGAAGAGCCA	59.844	TGAAGTTTGGGAAGCGAAGT	59.853	206
RAM1247	Unigene4914	(ACACAG)4	AGCAGAGCAGAGCAGAGGAC	60.041	GTTCGTTTGAGCTTGTCCGT	60.299	298
RAM1248	Unigene4945	(AG)10	TGGAGACCCAAGTTGACACA	60.129	CATCTTCGCTTTCACAGAGC	58.751	292
RAM1249	Unigene4956	(GA)8	GAGAACAGCTCCACCACCAC	60.723	TTTCCTCTCTCCATTTCTCTGC	59.962	246
RAM1250	Unigene4995	(GGT)6	GATCCATCGTAGGGGTTGG	60.142	TTGAGCCATGGAAATAACCC	59.762	248
RAM1251	Unigene4996	(CA)8	TCCTCTGCCATTTCTGAACC	60.195	ATGAATTGAGAGCCACCCAG	60.073	236
RAM1252	Unigene4998	(TCG)6	GGATCGGATCGGAATAGGAT	60.081	GAAGAGGTGTCGTAGGCGAG	60.012	209
RAM1253	Unigene5004	(CCTCT)4	TTTCCCGTAGGCAGTAGCAC	60.27	AGTGTCACACGCGCATAAAT	59.228	229
RAM1254	Unigene5030	(TTC)6	CACCAAAATCCACAACATCG	59.816	TCTCCATCTCCATCTCCACC	60.008	215
RAM1255	Unigene508	(GAGTT)4	GTGTAGAGGCGGAGGTAGGG	61.027	GCACCACAACACAACACTACA	58.083	148
RAM1256	Unigene5083	(CCG)6	CTCCCATCATAGCTCATCGG	60.582	GTGGCGATGAGAAGAAAAGC	59.962	229
RAM1257	Unigene5083	(CCA)6	GCTTTTCTTCTCATCGCCAC	59.962	AGGAGGGGAAGAACAGTGGT	59.968	233
RAM1258	Unigene5096	(CTTTAT)4	GCGTCCAGACAAAAACCATT	59.978	TTTATGACCCCACAAGAGGC	59.933	249
RAM1259	Unigene5113	(TCGCCG)4	CCACAACCACAAATGCTGTC	60.008	GTCCTTGAGCGAGGTGTAGG	59.867	204
RAM1260	Unigene5135	(AAGCCG)4	TATGAGGACAATGCCAACGA	60.073	AGCAGCGCCTGATGAGTAAT	60.007	278
RAM1261	Unigene5141	(ACC)6	CAGGCCTTATTTTCTCAGCG	59.975	CAGAGCATTCTTTTGCACCA	59.988	290
RAM1262	Unigene5141	(CAG)6	CCAACACACCATACACCACC	59.571	TGTTACTTTGAGGGCCCAAC	59.971	113
RAM1263	Unigene5145	(CTCCT)5(TC)9	CACCAACCAAACCAAGTCCT	59.861	CCCAACTCAGGAGGTGAAAC	59.549	166
RAM1264	Unigene5153	(AT)8	AATGTCGTTCAGGCAAATCC	59.939	CATCGCACGTGTTACCAAAC	60.035	295
RAM1265	Unigene5153	(GTTTT)4	AATGTCGTTCAGGCAAATCC	59.939	CATCGCACGTGTTACCAAAC	60.035	295
RAM1266	Unigene517	(CTTCTC)4	ACCAATTCGAACAGAACCCA	60.353	GAGGAAGAGAAAGAGGAAGAGA	56.108	281
RAM1267	Unigene5171	(AGGAG)4	GCCATTGGTGATTATTGGCT	59.791	CATGTCATCGCCACCTACAC	59.992	198
RAM1268	Unigene5181	(TTTCG)4	CGCGAGCGTTCTCATTAATAC	59.888	CGCTGACTATACCGCAACAA	59.895	253
RAM1269	Unigene5188	(AAAC)5	AGGGACCACAGTGAACCAAC	59.859	GTCCATCTCTCCCCATGCTA	60.034	243
RAM1270	Unigene5188	(ACC)6	TAGCATGGGGAGAGATGGAC	60.034	GTGGAGGAGAGATGGGTTGA	60.048	104
RAM1271	Unigene5190	(ACAG)5	GACGACGTTCACACATCACC	60.013	CACTACCTCGTCCCGATTGT	59.989	295
RAM1272	Unigene520	(ATCA)5	CTCTGCGAGGAGCTCAAATC	60.24	GATTAGGGCAGGGTTGATTG	59.387	243
RAM1273	Unigene5211	(GCT)7(ACT)6	TGACATGCCTATCAGAAACCC	59.947	TATGGTGATGGGCAACAGAA	59.924	291
RAM1274	Unigene522	(CTTGGG)6	GTCGCCGAAGTGAAGTTGTT	60.299	CTGCAAATCCACCATCTCCT	60.073	165
RAM1275	Unigene5241	(GA)8	GTTTCTTCCTTTCTGCAGCG	60.132	AAACGCACCGTTTCACCTAC	60.037	262
RAM1276	Unigene5281	(TGG)6	GCCAACACCACGAGTACTGA	59.751	GCTTGACCCGGTTTATTCAA	59.938	297
RAM1277	Unigene5287	(CT)8	GAACGAAGGTCCTGTCCAAA	60.088	CATAGGGGGCTTGGATGTTA	59.778	247
RAM1278	Unigene530	(ATAA)5	CGTTTGGTTTGGTCTGGTCT	60.005	TGTGCTGCTCCTCTGCTCTA	60.032	267
RAM1279	Unigene530	(TGGTC)4	TGTATCTGGGAAAGGCAAGC	60.214	TGTGCTGCTCCTCTGCTCTA	60.032	292
RAM1280	Unigene5302	(TCTTT)4	GCATTTCCGAGAGAGAGAAA	57.204	GGGTGATGATTTTGTGGTCC	60.034	176
RAM1281	Unigene5309	(TTG)6	AAGCGATCGCCTATGGTTTA	59.704	AGAAGGCAAGCGGAGATACA	59.978	264
RAM1282	Unigene532	(CGA)10	ACCGCAACGGAAACAACTAC	60.037	AAGCCGTAGTGCATGAGCTT	60.044	256
RAM1283	Unigene534	(AG)8	GTTTGTGACCTTTGGTGGCT	60.012	CTCTCTCTCAAACTTTAACCCG	57.325	221
RAM1284	Unigene535	(CAAAC)4	TCATTCCCTTTAGCTCTCCG	59.406	TAGACATCGTCCTCGCATTG	59.823	291
RAM1285	Unigene5367	(CT)8	GGACAAACTCCTACATCTCT	50.671	CCACCGTCCATCAAATCTCT	59.927	135
RAM1286	Unigene5388	(AC)9	AACAACAACAACGCACGAAC	59.664	GCGCTTCCAGACATTCTCTC	60.104	185
RAM1287	Unigene5407	(TTTCG)4	AACTGGGTGTCGTTTTCCTG	60.005	AAATTCCAATTCTACCCCCG	60.013	270
RAM1288	Unigene5407	(GAA)6	GTGGAATTCGGGGGTAGAAT	60.017	AAGAACAAACCCAACCTCTCTC	58.761	188
RAM1289	Unigene5434	(AGA)6	TGGAGAAGCACATATCGTCG	59.823	AGAGAGAGAGCGCGATGAAG	59.997	252
RAM1290	Unigene544	(TA)8(GA)11	CAAGCAAACACACACACGAA	59.346	CCACAGCTTCTTCCTTTCCA	60.366	264
RAM1291	Unigene5444	(TTG)7	TTTGAAGAGTCACAGCGAGG	59.161	GGCAAGTGAACTCATGCTCA	59.992	200
RAM1292	Unigene5459	(AT)8	GCCAAGCTTCTCTCCTTTTC	58.267	GCAATCCAAAGATTCCCAGA	60.014	290
RAM1293	Unigene548	(CTT)6	GTAAGGCCTAGTCGCTGTCG	60.037	GCCTGGTCGAGAAGATCAAG	59.95	153
RAM1294	Unigene5487	(CTTTTG)4	CCGTACCAGGAGCGTTACAT	60.015	CGTGATGTTCACAACCCAAG	60.001	265
RAM1295	Unigene5496	(CTCCGA)4	TGCTGTATCCTCAACAAGCG	60.011	GAAAGAAGGCACAGAGTGGC	59.997	203
RAM1296	Unigene5526	(GTG)6	GATGGTGATGAGGAGGAGGA	60.008	AGCAAACCAACTTCACCACC	60.012	127
RAM1297	Unigene5526	(GGT)6	GGTGGTGAAGTTGGTTTGCT	60.012	GATGCTTTGGCAGAGGAGAG	60.096	228
RAM1298	Unigene5530	(CCG)6	GCACTCTGAAGCTCCTCCAT	59.56	GAGGTACTGAGAGGCATCGG	59.827	123
RAM1299	Unigene554	(AG)11	CATTGTGAGTCATGGCTTGG	60.112	ATCCAGGCACACATACACCA	59.837	298
RAM1300	Unigene5543	(TCT)6	GCGGTTCTTCTGGAGTGAGA	60.533	CCCTCTTCGCTCTGCTTCTA	59.853	244
RAM1301	Unigene5543	(TGT)7	TCTCCATCTTCTTCGATGGG	60.15	CTTCGTCCATTTTCCTTCCA	60.044	121
RAM1302	Unigene5546	(TG)10	CGACAACTTTGAGGCAAACA	59.881	TAAACCCTTCTCTCGGCAAA	59.817	297
RAM1303	Unigene5589	(CAA)6	CTGTGGCAGTGGTTCTTTGA	59.873	TCAGTGTCACGACCTCTTGC	60.03	290
RAM1304	Unigene5598	(TTC)6	CCACCAATTAGGGTTTCCG	60.169	ACCCCAACAAAGCCAAAAG	59.956	272
RAM1305	Unigene5612	(TGAGT)4	CGATATTGGCAAAGACGACA	59.688	CAAAACGCTCAAACACTCTCC	59.906	285
RAM1306	Unigene5639	(CAACAT)4	AGCAATGTTCCACTTCCACC	59.973	CCCATGGGATCATGTAAACC	59.871	152
RAM1307	Unigene5639	(TCACAG)4(AAAGC)4(GACTC)4	CAGGACAGGACACTTTGGGT	60.002	GACGGACATGGTGTTGAGTG	60.005	216
RAM1308	Unigene5639	(AGGAC)4	CCCATGGGAAAACCCTACTT	60.046	CTATCTCCCGCTTTGCTTTG	59.975	300
RAM1309	Unigene565	(CT)8	ACCAGGCAAACCCTCTCTCT	60.252	CTTTCTCGTCTCGAAGTGGG	59.982	254
RAM1310	Unigene565	(AG)8	ACTTCTTCTCCGACGACCAA	59.844	TACGTTGCTGGCCTCTCTCT	60.156	218
RAM1311	Unigene566	(CT)9	CCAGACACACTAACCAGGCA	59.745	CTTTCTCGTCTCGAAGTGGG	59.982	266
RAM1312	Unigene568	(GTG)6	GGGAAGCCACGACTTCTTC	59.794	ACGCCACACTCCTTTTTCAC	60.156	291
RAM1313	Unigene5690	(AAAT)5	TGAATTGCTCAGAGCCTCAA	59.673	CCAAAAATCCAAGCTGTGAC	58.201	153
RAM1314	Unigene5693	(GCG)6	GCTCGGGTTCGTGTTGTT	59.682	CAAAACCCCTAAACCCCAAT	59.918	143
RAM1315	Unigene5698	(CT)8	CAAATTCCAAACCAACCGTC	60.206	CGAGAGGAGGGTGAATTGAG	59.797	173
RAM1316	Unigene5706	(AG)9	GCGGGGAAGAGAGAGAAAGT	59.957	ATGATCTCAGATTCGGTCGG	60.034	249
RAM1317	Unigene5716	(CAA)6	CCTTCTTGCTCTACAACGGC	60.015	TCGTGGACTCTCGAGCTCTT	60.284	235
RAM1318	Unigene5716	(CT)9	GATTCAAAACCCTCGCTCTT	58.386	TAGGAGATTGAGTTGGCGCT	59.978	141
RAM1319	Unigene5720	(AG)8	GTGGGGCTGAGAGTGGTAGA	60.261	AAACCCACCTCAGTCAAATC	56.504	103
RAM1320	Unigene5722	(TA)9	TTCCGAGGAAGAGTGGAAGA	59.92	CCAAATGCCCACTTGAGTTT	59.971	117
RAM1321	Unigene5731	(ATC)6	AATGGTCGAGATGAACTCCG	60.073	GGTTAATGGTGCCGAACCTA	59.823	239
RAM1322	Unigene575	(ATG)21	GGAATGGGAAGAGGAAGAGG	60.008	GCGTCAATAATACCCCCAAA	59.66	162
RAM1323	Unigene576	(CAAAC)4	TGTCGGTGAGCTTGTTGAAG	60.025	ACTCACCCCTAACCACTCCC	60.23	279
RAM1324	Unigene5777	(CGATGT)4	CAAACACACACACCCACACA	59.923	TGACGCACTGAGGAAAGTTG	60.025	132
RAM1325	Unigene5785	(ATCA)5	AGGGCGTAAGAGAGAGAGGC	60.117	AATCGACTGGTGAGAGTGGG	60.112	273
RAM1326	Unigene579	(CT)9	CCACTCGGACCTTTCCTCTT	60.619	GCCCAACTTGGCAATACAAC	60.374	150
RAM1327	Unigene580	(CT)11	TCTCTCTCTCTCTCACCCTTCC	59.175	CTAGCCCCAACAGTCAAAGC	59.875	228
RAM1328	Unigene5816	(TCA)6	TCAACAAACAGCTCACCAGC	60.032	TGATCAGGCTTGATTAGGGC	60.177	274
RAM1329	Unigene5818	(TC)8	GCGCGTCTTTAGTGGACTTC	60.022	TGGGTATGGGAGGGGTTTAT	60.258	174
RAM1330	Unigene584	(TTG)8	CGAGTTGGTGTTCTCGTTCA	59.873	TGAACCCTCTCCACCACTTC	60.088	278
RAM1331	Unigene5841	(CTG)6	ACTTCCTCTTCTTCTCCGCC	59.957	ATCATCAGCAGCAGCATCAG	60.128	126
RAM1332	Unigene5851	(AGC)6	GCTGGCACATTAAAGGAAGC	59.851	ACTTTCATTCCCAGACGTGG	59.966	249
RAM1333	Unigene5854	(GA)9	AATCGGAAACTGATGCGTTC	60.081	CCTTCCCTTTCTTTCGCTCT	59.955	299
RAM1334	Unigene5862	(GGACG)4	TCTCTCTGGTTGGGAATTGG	60.042	CACGTACTGATCGGGGAACT	59.989	127
RAM1335	Unigene588	(TC)9	TTTCTTCTCCTCTTCCTCTCTC	56.108	CGCGAGTAGATAAGCCGTTC	60.003	260
RAM1336	Unigene5881	(TCT)6	CTCACCGGAACTTCGTGTTT	60.149	CGCAGTTAGGTTCCCAAAAA	60.103	214
RAM1337	Unigene5884	(GA)8	GAGCGAAGGTTCGTCGTTAG	60.015	GAGAGGTTTAAGCGAGGTTTCA	59.892	121
RAM1338	Unigene5921	(AG)8	GCGTTCAGATTCGTTTGGTT	60.118	TTCTCTCTCTCACCGAAGCC	59.679	150
RAM1339	Unigene5929	(CCT)6	AAACCACCGCAATGACTTTC	59.978	AGGGGTAGTTTGGGGATTTG	60.046	167
RAM1340	Unigene5955	(TA)8	CGTCGTATCAAGCTTACGGTC	59.783	TGGCTTTGGGAAGAATCACT	59.67	300
RAM1341	Unigene5964	(AG)9	GAAGGGACTCGAGCTTTGTG	59.989	AACTTTTCCTCTGCACCGAA	59.853	115
RAM1342	Unigene5971	(CTG)6	AACCTGCATTTGGTACGGAG	59.993	GCAAGTGGGAGAAACCTGAG	59.844	152
RAM1343	Unigene598	(GA)10	GAGTTCACAGAGGCCGAGAG	60.135	AATCCCCATCGAACTTAGGG	60.145	284
RAM1344	Unigene5999	(AGGGAC)4	CTCTCGTGGCAGGAATAAGC	59.978	AAGCAGCTCTCTCACGAAGC	60.043	227
RAM1345	Unigene6000	(AAAAG)4	AGATCTGAATATTGGGCGAC	56.682	AGCTGCGGAGATACATTTGC	60.382	276
RAM1346	Unigene6006	(TC)8(AG)10	GCAGGCGAGCTACAAACATT	60.416	CCCCTGAAATTTTCCCTCAT	60.124	266
RAM1347	Unigene6018	(TA)8	AAATTAGCAAAACGGGGACC	60.184	CGGTTGAAGCTACCACAGTGA	61.267	239
RAM1348	Unigene6043	(TGA)6	TTGTTCGTTCGGAGTGAATG	59.691	GCTCATGCATGGCTTACTTAGA	59.523	102
RAM1349	Unigene6053	(CAA)6	CCAGTGAAATTCAGGCCAAT	59.933	GGATTTGTGGTTCGGTGAGT	59.827	285
RAM1350	Unigene6059	(CTG)6	GAGCTTGACAAGAGGATGCC	59.957	TCGAACAGTCCGACTAGCCT	60.012	277
RAM1351	Unigene6075	(AG)8	ACAACGCTTTGAGCGAGAAT	60.022	TTGTTAGGCATGCTTTGCTG	60.014	135
RAM1352	Unigene6084	(CCAAC)4(TCTCTA)4	CTAATAAGGCGCTCAGCCAC	60.003	TGGTTCCGATGGTAAGAAGG	59.926	276
RAM1353	Unigene6100	(TC)8	GAGGGCTTCTTGTGTTGGAA	60.232	AGGACCAGGAGGAACCATCT	59.929	295
RAM1354	Unigene6101	(AGAGA)4	GTGGCTAGTCGGAGAAGACG	60.012	CTCGGCTCAATCCTTGACTC	59.95	115
RAM1355	Unigene6132	(CGT)6	AGAGCTTGCACGTGCCTAAT	60.044	ACTTTGGTGTCGTTTCTCGG	60.149	135
RAM1356	Unigene6141	(AATCG)4	CTCCGGATCGGAGGTATGTA	59.91	CTCTTCTCCCAAATCCCCTC	60.008	288
RAM1357	Unigene6195	(AT)10	AGGCTTGTCGACATTTTTGG	60.11	CCCCAATCTAAAGCACACAA	58.623	132
RAM1358	Unigene6195	(CT)8	CACTGAGGTCTGCGTTTTGA	60.025	CGGTTTGTGCAGATGAGATG	60.263	127
RAM1359	Unigene6198	(AGA)6	GCTGGAGAGAGAGGGGTTTT	59.817	TCAGCAACAGCAACAGGAAC	60.032	214
RAM1360	Unigene621	(CCGTGG)4	CCATGGTGCTTTCCAAACTT	59.971	CTTCTCACCATTCAGGGCAT	60.073	250
RAM1361	Unigene622	(TACGA)5(CGAA)5	GCTCTCCCTTCTCCTCGTCT	60.096	TTTAGGGTTTCACTGCTGCC	60.249	290
RAM1362	Unigene624	(AATC)6	ACGGATTCAAAACCGAACAG	59.971	AAGTCGACGACAAGAACGGT	59.769	299
RAM1363	Unigene6289	(GAAGAG)4	AGTGTCCTTAACGTGGGAGG	59.062	AACCGATCCATCATCTGAGC	60.042	289
RAM1364	Unigene6305	(ACA)6	GACTTCGACGCTCAACTTCC	59.997	TCAGACCCTCCAAGAACCAG	60.229	230
RAM1365	Unigene6305	(AAC)6	GTCATCGTCGGCCAATAAGT	59.962	GTTGTTGTTGTTGTCGTCGC	60.207	205
RAM1366	Unigene6309	(GGTGAC)4	AAGAGCTGCTCCTTCTCGGT	60.67	TCCCAACAACATTCCCAAAC	60.594	297
RAM1367	Unigene631	(TTATT)4	GTCTCTGCTCCTGATTTGGC	59.957	ATCCTCAAAACCCAAAGCCT	59.94	140
RAM1368	Unigene6354	(AT)8	AACCTATCATGAAGCCGTCG	60.096	AAATCTGGCAACCAAAGTGG	59.971	172
RAM1369	Unigene6358	(TCTT)6	GCGCCACTTCTTCTCTCACT	59.751	ACGCGAATTAACCCAAACAC	59.867	173
RAM1370	Unigene6362	(TA)8	CACAGGACAAGCCTTGAGGT	60.298	AGCCTCGACAAGTATGCGAA	60.934	298
RAM1371	Unigene637	(TA)12	GCAACAAGAGCCCAACTCAG	60.975	GCAACAAGAGCCCAACTCAG	60.975	136
RAM1372	Unigene6373	(TCG)6	GTCAGTCCAGTGGCCAAGAT	60.12	CTTGAAGAGCTCCGTTGACC	59.989	285
RAM1373	Unigene6378	(CATCAG)4	CTTCAACAACTGCACTCCGA	60.025	CTTGGAGAAGGGATGAACGA	60.187	285
RAM1374	Unigene6378	(TG)11	GTCATCGTCGTCCTTGGTCT	60.12	CACCAAAAATCAGCCAGTGA	59.691	268
RAM1375	Unigene6383	(GAA)6	GAAGCCTCAGCGAATTCAAG	60.096	GGAAACCCAAATGGGCTAAT	60.02	156
RAM1376	Unigene6406	(GCG)6	CCCGTGAACAAGGACAAAAT	59.83	GTCGTCGCGGAAGGAGAAG	63.377	286
RAM1377	Unigene6416	(CGC)6	TAATCCAGCCTTTTGCCTTG	60.202	AGTTCGGAGTGATGAGGCAG	60.408	275
RAM1378	Unigene643	(TTC)7gt(TC)8	AGTTGAGGCGGTGATATTCG	60.096	GGTGTGGGCTAGTGGTGAGT	60.033	279
RAM1379	Unigene6457	(CGT)6	AGCTTCCGAGTCGGTGACTA	60.012	GAATCCGACCGGAGTATTGA	59.894	282
RAM1380	Unigene655	(AG)11	GACTTCTTCGCGAACTCCAC	59.997	AGCTCCAATCTTGCATCAGG	60.362	162
RAM1381	Unigene6576	(ATG)6(TA)8	CCTCCAAAGAGCTCCATCAG	59.943	AAGCCAACAAATTGCTCCAC	60.118	243
RAM1382	Unigene6595	(CT)9	CCCAAACCGCTCTGTATCAT	59.955	TCCATTTGTGGCAGTACCAA	59.964	176
RAM1383	Unigene6598	(TGG)6	GCAAGAAGCAAACCAGGAAG	59.993	TGTCCCTCCTAAAATCACGC	60.074	134
RAM1384	Unigene6619	(TAAC)6	TTTCAGCACATTCAACCAGC	59.847	CACTCCCACTCCGATTGATT	59.927	272
RAM1385	Unigene6629	(TGT)7	CAGGCCTAAGAACCAAACAAAC	60.035	AAGAAGCAGAAGCAGAAGCG	60.037	206
RAM1386	Unigene665	(TTA)6	GATGTTTGGAATCCACTGCC	60.326	GAGGGTGGTAAAAATGCACC	59.292	199
RAM1387	Unigene6658	(CT)9	CACCCAATGTGAACCCAAA	60.2	CCCACTGATACGTGGCTTCT	60.134	209
RAM1388	Unigene6704	(CAA)7	ATTCTCCCCCAAATTACCCA	60.37	GGTGTCGACCTCCACAATCT	59.969	275
RAM1389	Unigene6706	(ACA)6	CGAAGCTCAACACTCCAACA	60.025	GAATGGGAATAGGAGAGGGG	59.722	108
RAM1390	Unigene6715	(ATA)6	GACCCACAAAACAAAAGGGA	59.807	ACACACACACACACACACACAA	59.448	213
RAM1391	Unigene6724	(GAA)6	GAACCTGAGCCATTTTCGAC	59.676	TTTGTTCTTGCCCAAGCTCT	59.993	163
RAM1392	Unigene6727	(CCG)6	GAGAGGCGGTCAGGTAGTTG	59.867	CGTCCTCCAGAGAAACGAAG	59.982	225
RAM1393	Unigene6727	(GGC)7	TTCGAAACTCCGACGAGACT	59.989	ACGCATGGTCGGATAGTAGG	59.978	293
RAM1394	Unigene6728	(TCTT)5	GAAGCTGGCAAGTCTCTTCAA	59.749	GGAAAGAAGAGGAAAAACAGCC	60.57	252
RAM1395	Unigene6744	(AG)8	GTTGGAGCAATCTCTGAGGC	59.957	TGCCTGTACAAAACTTTGGG	58.673	299
RAM1396	Unigene6767	(AAT)6	AACGACCGCTGAAGATCAAT	59.7	TAAAGGGGGATTCCTTTTGG	60.116	206
RAM1397	Unigene6773	(CAT)7	AATGAACTCATGTGGTGGCA	59.967	GCCGCCATAGTAGTGATGCT	60.265	155
RAM1398	Unigene6801	(CT)9	TTGCCCAAACAGACACAGAG	59.873	AGCTCTTCAACGAACCCAGA	59.989	276
RAM1399	Unigene6805	(ATGAGG)4	CTCTTCTTCATCCTCGACGC	60.096	GACGACTGACCAAACCAACA	59.571	210
RAM1400	Unigene6814	(TGA)6	AGAGCTATGCGATTTCGAGG	59.574	TATCAAATCCAAGCAAGGGC	60.038	167
RAM1401	Unigene683	(GA)10	ATAGGAAAGGCAAAGACGCA	59.845	TGACGATGTAGCCGTTCTTG	59.864	201
RAM1402	Unigene6833	(AAC)6	AACAAGCCCAACCAACTCAC	60.012	AGACCGATGCCTATGGACAG	60.096	298
RAM1403	Unigene6837	(TC)8	TTGCATCGACTTTGCACTTC	59.995	GGTCGTTTCTTGGGTTTGAA	59.948	240
RAM1404	Unigene6855	(CT)10	TGCCATTATACGTGGCCATA	59.803	GTCGCTTCCGTTTTCTTCTG	59.993	102
RAM1405	Unigene6859	(CT)8	GACGGCAGCGAGATTTGG	62.907	AGGACGCCACAGCATCTATC	60.249	152
RAM1406	Unigene6891	(CAC)7	ATGCTTGACAACACCACCAA	60.008	CTGTGCATCTGCAGGTTCTG	60.616	290
RAM1407	Unigene6892	(CAC)7	TCAGAAAATGGGGTCTCCAC	59.903	CCTTGTTGCTCCTTTGCTTC	59.993	253
RAM1408	Unigene6911	(AT)8	GCAGCCTTCCTCTCTGTTTC	59.166	AAGGCTTACATGTTGACGGC	60.14	251
RAM1409	Unigene6916	(GCTT)5	ACGGCTTTGAGTCCTTCTGA	59.989	GCTCACTCCTTTATCTCCGC	59.034	233
RAM1410	Unigene6927	(TCA)6	TTTCCTCACTGTCCCATTCC	59.903	TCACTTTCCCTCATTTTCCG	60.044	237
RAM1411	Unigene6928	(TCT)6	CATGTCTCTCAAACCCTTCTCA	59.328	GCGTAGACTCGAAAACTGGC	60.022	121
RAM1412	Unigene6930	(TC)8	CCTCTTCGTCGTAGTCCTCG	60.005	TACCCGACTCTGATTTTCGG	60.066	203
RAM1413	Unigene6978	(GCCGAT)4	GTGATGTCGTAACCCAACCC	60.096	CGCGACGACCGATATTAGAT	60.081	282
RAM1414	Unigene6988	(AG)8	CAGCAAAAGCAGAAACAGCA	60.316	ATCGACGTTACCAAATCCCA	60.192	109
RAM1415	Unigene7008	(AG)8	CAACAAAAACCCACAAACCC	60.103	CTTCGTTTCGAGCTCTCGTC	60.277	285
RAM1416	Unigene7015	(CAG)6	GCTACGCACTTTCCTCTTCC	59.08	CCACCAGCATTATTCGATGA	59.499	297
RAM1417	Unigene714	(AG)9	GGAAAGTGAGGCAATTTGGA	60.051	TTAGTGGCGACACTCTCGAA	59.591	223
RAM1418	Unigene7170	(AATG)5	AGGTGCGAGTGAGTTCGTTT	59.914	ACGATGGAAGAAGAGAGGCA	59.95	150
RAM1419	Unigene718	(CGA)7	GTCTCATCCGCCTTCTTCAC	59.81	CCACAAACCGAAACCCTAAA	59.833	275
RAM1420	Unigene7198	(GA)8	GTTGATGAGGGAGGGTGAGA	60.048	TCCTACCGAAACCTGCATTC	60.074	113
RAM1421	Unigene7203	(TC)8	CCCATTTGACTCGCTACCTC	59.694	GGGCACTGTTGTTGGGTAGT	59.891	180
RAM1422	Unigene7211	(GGA)6	AGAATGGAGGAAGACTCGGC	60.735	GACTTGTGCGACCGTAGGAT	60.142	280
RAM1423	Unigene7221	(CT)8	AATCAGAGCCGAGACGAGAA	60.096	GAAAAAGCTCTGTCTCTGTGGA	58.721	151
RAM1424	Unigene7233	(AAAGAA)4	AACAAAACGACGCCAACATC	60.934	CCGTTGGCTCAAAGACAAGT	60.291	261
RAM1425	Unigene724	(GAT)6	ATGGCAAGAAGGCTCTTTCA	59.955	CCATGGCTTCAACAACCATT	60.755	147
RAM1426	Unigene7250	(GAC)6	AATATTGCTGGTGGCTGCTC	60.243	TCCTTTACGATCCCTTTCCC	60.258	288
RAM1427	Unigene7298	(AAC)6	GAGCTTGTAAAGAGAGCCTCAA	58.035	GTTGTTGCTGTTGTCTGCGT	59.953	102
RAM1428	Unigene731	(TGT)6	GCTCATTGGAGTTCTTTGGC	59.82	AGAGCAGTACAGCAACGGCT	60.223	219
RAM1429	Unigene738	(GGT)7	CGTCATTCTTTGTGGTGGTG	60.001	CGATGATGACGACGAAGAGA	59.942	126
RAM1430	Unigene739	(GA)10	CTCGTCATGAGCGAAGTCTG	59.726	AATTGCTTGGTCTTGCCAAC	60.118	282
RAM1431	Unigene7395	(GT)10	GAGAGAGAGAGACAAAGAAACC	54.049	GCTAAAATGCGCCGAAGTAG	60.006	225
RAM1432	Unigene7407	(CCT)7	ATCACGACAGGGAATCTTGC	60.081	AGGTGGGGATGGTCTAGGAG	60.328	204
RAM1433	Unigene7410	(CAA)6	AACACCAACTAAACTCGCCG	60.168	GACCTGCTTGAACGAGGAAG	59.989	233
RAM1434	Unigene7439	(CATGGA)5	CTCTGATAGTGAGGCGAGGG	59.966	CCCCCAAAACTCCTCTCTCT	59.671	189
RAM1435	Unigene7446	(GTG)6	GTTCGACAAAGGGTCGAAGA	60.232	GGCAACACTAGTGGGAGCAT	60.142	192
RAM1436	Unigene745	(CT)8	CACACACACACACACGCACT	60.336	TCAAGTCCATGAGAAACCCC	59.903	128
RAM1437	Unigene7451	(CTTCAA)4	GGTGCTCATGCTCATGCTTA	59.979	GAAGGAAAGAAGAAAGCGGA	58.646	197
RAM1438	Unigene7466	(GA)8	GCTCCAAAATTGACCTCAGC	59.82	GCCAAAATTCCCAAACACTC	59.41	123
RAM1439	Unigene7486	(ACT)6	CAAGGAAACGAGCAAACGAT	60.249	CTTTGCTGGCTGAAGAGAGG	60.269	168
RAM1440	Unigene7497	(TG)9	CCAAGCAACACAACACCAAC	60.049	CACCGCAAATCAAATCTCAC	59.127	225
RAM1441	Unigene7520	(AT)9	TCCTAGAGCTCTCACACTTTCA	56.958	TAGCTGCCGTTGTAGTCGTG	60.073	101
RAM1442	Unigene7531	(TTC)6	AAGGAGAGGAGAGACGGGAG	59.945	GTCGATTCTCTCCAACCACC	59.511	147
RAM1443	Unigene7545	(AT)8	CCCAGTTTGAAGGGAAGATT	58.094	TAAGCGAAACGGTAACAGGG	60.124	288
RAM1444	Unigene7568	(CCG)7	AGTTCTCGATGTCCCACCAC	59.969	AAGATGCGCAGAGGATTGTT	59.843	253
RAM1445	Unigene7582	(AT)8	CTGACGGCTACACAAACCCT	60.171	ACCTGTCGGGATTCATGGTA	60.195	179
RAM1446	Unigene7586	(AG)9	GAGCTGAGTGGCTATGGAGG	59.973	CTCTCTCTCTCTCTCTCTCACT	51.243	239
RAM1447	Unigene7590	(TA)8	TTCCTCTCTCCATGATTCAGGT	60.074	CCCCTAAATTGTTGTCCCAA	59.657	300
RAM1448	Unigene7593	(CCG)6	TCCTTGTCCGCTTCCATAAC	60.074	CCTGCGATTCCAAAGAAGAA	60.323	284
RAM1449	Unigene7606	(GTC)6	TCCTCGTCGTTGAAACTGTG	59.873	GACCTCACACCCGACTTCTC	59.688	146
RAM1450	Unigene7611	(AAC)6	CCCCAACCCTTTCCATATCT	60.011	ATCATGTTGTGGTGGTGGTG	60.138	176
RAM1451	Unigene7611	(CTT)6	TCGAAGTCTCTCTCTTGGGC	59.679	ATCATGTTGTGGTGGTGGTG	60.138	269
RAM1452	Unigene7629	(GA)8	GGGTTTTGGTTTATGGGGAA	60.754	CGCCAAACAAACAAAGTGTG	60.187	116
RAM1453	Unigene7662	(TATTC)5	ACACACACCACCAACACCAC	60.232	CTGGGATTCAAGATCCGAAG	59.623	136
RAM1454	Unigene7679	(ATC)6	TTCTGAACAAGACCGACCGT	60.69	CTAGGCATGTTTGCCGGTAT	59.982	192
RAM1455	Unigene7712	(ATCCGA)4	ATCTCGAAAACCCCCAAATC	60.131	CGACGACCTCACCTTGTACC	60.567	191
RAM1456	Unigene7721	(AG)9	CAATCGCTAAAGCGTTTTCC	59.853	GCCCTAGGCCTTCTCTGACT	59.979	188
RAM1457	Unigene777	(CCT)6	TTGATCCTCTCCCGTTCATC	60.011	TCTCTCTCTCCCTCCACCAA	59.913	255
RAM1458	Unigene7782	(CAA)6	CCTCATTTCCCTCAGGATCA	60.003	GGTTTTGATCAAGGACTTGGAG	59.976	113
RAM1459	Unigene7785	(CGT)6	TTCTTCTTCTTGGTGCCGTT	59.853	GTCCAGCTTGACGACTCCAC	60.873	296
RAM1460	Unigene7789	(TA)8	TCTTCACAAATCGAACACGC	59.847	CCAACGCATTGACCTATTCA	59.542	169
RAM1461	Unigene7815	(GTT)6	TGAGAGCGGTGTCTCTTGTG	60.178	TCATCAAATCCTTGGCCTTC	60.014	107
RAM1462	Unigene7886	(GTG)6	TTCGAACGAGAAGTCCCTGT	59.844	CCGACAGCCTCCAGAACTC	60.961	191
RAM1463	Unigene7898	(ACGAG)4	CGTCAGCGAGCAAGTAAGTG	59.805	CGTGCTCTCTTTTCGACACA	60.175	291
RAM1464	Unigene791	(GA)9	GCGGAGAGAGAGAGTCGAGA	59.969	CAAAGCTCCCAAAGCTTGAC	59.993	130
RAM1465	Unigene7910	(CAC)6	CGTGTCTTTCCCTTCAATGC	60.636	TCGTTTATGAGAGAGAGAGAGG	55.525	158
RAM1466	Unigene7921	(CT)8	ATAAGCCAGCGTCCAAGAAC	59.34	TTTGATTTGTCTTCCCCACC	59.767	289
RAM1467	Unigene7937	(GA)9	GAGAGAGAAGCGACAATGCC	60.104	CAACACTGACACTCCAACGA	58.232	272
RAM1468	Unigene7953	(TAT)6	TGGCTCTCAACGTAGGAAGG	60.388	TGAGCTCGGAGGAGATGAGT	60.096	238
RAM1469	Unigene7966	(GCA)7	CTTCAAAGGAGACTCGCTCG	60.269	GGAGATTGGGAGGCATTGT	59.878	227
RAM1470	Unigene7972	(AAG)6	ATTGGGGTCACTGGTCTGAG	59.962	CAAGTTTGGGAAAGAGAGCG	59.986	239
RAM1471	Unigene8015	(CCG)6	TCTCTCTTCAGGCTCTGGGA	60.214	ACAGGGGAAACAGCAAACAC	60.012	126
RAM1472	Unigene8034	(CAC)6	CAGGTGATAGTGCAGAGCCA	60.008	CGGCGGCAGAGGAGTAGA	62.643	297
RAM1473	Unigene8052	(CTTT)5	CGAACATCACCTCCAAGACA	59.676	CTCCACAACCAATCACATCG	59.96	199
RAM1474	Unigene8054	(GA)8	GAGATCGAAATGGGAAAGGA	59.055	GGTGTGTCTCCTCCAAAACC	59.405	154
RAM1475	Unigene8081	(AT)8(TAAT)5	AGGCAAAAATGGTGGAGCTA	59.708	GAACGGCCAGTTCCTAACAA	60.11	267
RAM1476	Unigene8091	(CTCTT)4	CCAATCGCATCTCAAAGGTT	60.074	ATAGGAAACAAATCGGCGTG	59.96	281
RAM1477	Unigene812	(TTA)6	TGGGGTTTTGTTAAGCTTGG	59.968	GCCCCAGAACCCTTCATATT	60.152	261
RAM1478	Unigene8124	(TA)8	ACCACACAGCCCAGTTTCTC	60.159	GCTCCTCTGAATTACCCATCA	59.14	241
RAM1479	Unigene815	(GA)9	GAGCAAGTTTGGACCCATGT	59.973	TCTCTAAACCCCAAACCCAA	59.401	291
RAM1480	Unigene8167	(CGG)6	AGACGGAAAGTTTCTTCGCA	59.993	CTCTCATCTCTCTCCGTCGC	60.246	233
RAM1481	Unigene8174	(AGGAA)4	TGGGTTTTGGGAAATGAGAG	59.903	CGACCAATCATCAAGTCCCT	59.927	154
RAM1482	Unigene820	(TC)8	CTCCCCTCTTTTCTTCACCC	60.045	TTGCATCACGCCTCTAACTG	60.011	257
RAM1483	Unigene820	(GAG)7	CTTCTCCAAACGCACCTTTC	59.853	AGGAGGCTTGAGGACGAAAT	60.212	217
RAM1484	Unigene820	(TC)8	TCTAACACAAACACTCCTCC	52.626	ATGGGTGAAGAAAAGAGGGG	60.298	154
RAM1485	Unigene8235	(TCT)6	GCGGATTATGAAATCTCTCTCC	59.186	AGAAGTTTGGATTTGCTCGG	59.312	196
RAM1486	Unigene8251	(GA)8	CAGCGTGACGAGAGCAATAA	60.157	AATTCATCGCCAAACAGTCC	59.939	287
RAM1487	Unigene8272	(TCC)6	TCTGACTTGGATCTCCCTCG	60.34	GCAAAGAGGGCTTTGTCAAG	59.993	203
RAM1488	Unigene830	(AT)8	TCTTGGAGGAAATGGACACC	59.903	TGCAACGTAGTGGTACTTCTCA	58.51	270
RAM1489	Unigene8308	(ACG)6	CCCCTGAGATATCCTCTCCC	59.851	CATCATCGCGATAACCTTGA	59.646	140
RAM1490	Unigene831	(CGTTGT)4	ACACTCTTGGTCACCGCAAT	60.577	TTCGGCTTCTCCAACACTCT	59.989	276
RAM1491	Unigene8311	(TC)8	AGGGTGTTACAATTGCGGAG	59.993	GAACGAACAAAACCGTACCA	58.528	150
RAM1492	Unigene8315	(GA)8	GAGAGAGAGAGAGAGAGAGAGG	53.343	TAGGCAAATTTCATGGAGCC	60.038	158
RAM1493	Unigene8315	(GAA)7	TGATTCTTTGGCTCGACGAT	60.744	GGCAAATTTCATGGAGCCTT	61.314	101
RAM1494	Unigene8321	(GA)8	ACAGTGATCGGAGGTGCTCT	59.866	TCTCTCCCTCCTTTTCCCTG	60.695	142
RAM1495	Unigene8323	(TC)8	TCCTCTCTTCAACCGGACTG	60.377	AATGGCGGACATGAGAGAAG	60.218	194
RAM1496	Unigene834	(CTT)8	ATTGTTGAGCTCTCCATCCG	60.218	TCTCGAATTGGCCTCAGAGT	59.95	298
RAM1497	Unigene8349	(CTTTGC)4	GCTGCTGAACCACAAACTGA	60.032	AAGAAGCCAACTCCTCCACA	59.844	145
RAM1498	Unigene835	(ACC)7	ATGGTCGCAACAACTTCCTC	60.119	TTGAAATACGCTCCGAAACC	60.074	289
RAM1499	Unigene835	(AAC)7	TTCTTCTCCGACCAAACCAC	60.088	TGCTCTTGAAGTTGGCAATG	59.988	118
RAM1500	Unigene838	(AT)12	TTCGCTCTCTTTCACACTCT	55.313	TTCGCTCTCTTTCACACTCT	55.313	276
RAM1501	Unigene839	(AT)11	CAGTGCCAAAGTCCACCTTA	58.773	TATTGGTCCCTCCACACACA	59.806	281
RAM1502	Unigene8449	(AAGAGG)4	GAGGACGAGGAAATTGGTGA	60.05	TTCGTGGGTTATCAAGAGGG	59.926	280
RAM1503	Unigene848	(GAA)6	GATGCAGAGGAGAGTGGAGG	59.945	GCCGATATTGAACTCGTGGT	59.962	186
RAM1504	Unigene8491	(GGC)6	AGCTTCAACCACACGGACTT	59.769	TACCGATCTTCGGGTTGTTC	59.933	274
RAM1505	Unigene8497	(CA)9	CGCGGTATCGTATACAAAGCA	61.011	ATCGGAGCAGCACTTTCACT	60.02	195
RAM1506	Unigene8521	(CT)9	TTTAGTCCTTCCAACCGCTG	60.241	CTTTTGTGGGGAAATTGTGG	60.198	207
RAM1507	Unigene8530	(CAA)6	TCAGGAGTGGGTTCTTGGAG	60.229	GATTGTGGTCACCGTCACTG	60.005	260
RAM1508	Unigene854	(CT)9	TGAGTCGCTCATTCATTGCT	59.552	CAAAGTGAAGGCCAACTTGC	60.807	254
RAM1509	Unigene8563	(ATC)6	AATACATGCCCAATCAAGCC	59.791	CATTTGTGGTGGGGTGTTTT	60.508	204
RAM1510	Unigene857	(AG)8	GCTCTCGAAGTGGCAAAATC	59.962	GAGGCCTGAGAGACAAGTCG	60.135	153
RAM1511	Unigene8573	(AAG)6	CTGCTGGTTTTGGCTTTTGT	60.284	TGAGATGCGTCTGAGTGTCC	59.988	222
RAM1512	Unigene8576	(GA)9	TCTTCCTCATCGAATCCACC	60.011	ACCGCAATACCGAGCAATAC	59.988	214
RAM1513	Unigene8584	(CT)9	TCTCTCTCCTCATCGCCATT	59.91	CCAAAGTCAATCTCTCCCCA	60.042	118
RAM1514	Unigene8590	(TTG)6	GAGGCGAGTCGAAGTACGAG	60.156	GGATTCAGAGCGTCGAGAAA	60.483	272
RAM1515	Unigene863	(GA)9	TCTCAAGAGTCAGAGAGGGAGA	58.341	AGTAGCTTCACTGGCGGTGT	59.937	252
RAM1516	Unigene8643	(AGCCAA)4	GTTCAACATGCTTCTGGGGT	59.973	CCTATCCATGGCCAGACAAT	59.773	275
RAM1517	Unigene8671	(GATC)5	CCACGCTCAGAACTGTGCTA	60.199	TTCAAGCACTTCAATCCTGG	58.847	126
RAM1518	Unigene869	(TTG)6	GGTTCAGGTACCAATCCCCT	60.052	GGAAATATGCTTCCTCGGGT	60.286	220
RAM1519	Unigene8709	(CGG)6	TCGGCGACAACTACTTCGAT	60.796	TCCTCCATCTTCAGCTCCTG	60.488	214
RAM1520	Unigene8761	(TCG)6	TCTTCTTCTTCTTCGCCGTC	59.694	GAAGAGCCGAGCTTGGAGTA	59.717	217
RAM1521	Unigene8772	(CT)9	GTTTCTGCTCTGCTTCGCTT	59.904	TGGAGAGGAACTGGCTGAGT	59.986	293
RAM1522	Unigene8794	(AG)8	GCTGAGCTTGGAATTGATGAG	59.97	GATAGGCTTGCTTTCATGGC	59.813	135
RAM1523	Unigene8798	(GAGAA)4	GCTTCTCCATTTTCTTTGCG	59.96	ACACACCCAAAATCTCTGCC	59.973	300
RAM1524	Unigene8815	(GAA)6	CGATGGACGGGATGACTACT	59.95	ACCTTCAAACCTTTGGCCTT	59.976	222
RAM1525	Unigene8822	(TCT)6	GTTTCGACCTTGCTTCGTTC	59.859	TCCGAGGAAACAAACAAACC	59.948	178
RAM1526	Unigene8831	(TTA)6	GGTGAGTCATATCACCGGCT	59.957	CTTCTATAACGAACCTTCCCCA	59.497	249
RAM1527	Unigene8886	(TTC)6	TTCTCTCCCGTTTTCTCCG	60.316	GGTGGTTGGAGAGGAACTGA	60.088	245
RAM1528	Unigene8900	(TGA)6	TACCGGTGTAGGAGGACTGG	59.982	GGTCTTTCAGGCACCAATGT	59.973	274
RAM1529	Unigene8902	(GAA)6	TACCACATCGACAGTCCTCG	59.701	GAGAAGAGCGTGTGGAGGTC	59.993	276
RAM1530	Unigene897	(GAA)7	TTCCCCGAGTCAGAGAGAAA	59.92	AAACGACGCCCATTGACTAC	60	207
RAM1531	Unigene8986	(AAC)7	ACAGCTGTGACCAACAGCAC	59.948	CAAGGTGAAGACGCAGTTCA	60.025	275
RAM1532	Unigene8987	(AG)8	GGGGTTGCAGAAGGGTATTT	60.187	GGAAAGAATTGGGAAAGAGGG	61.109	177
RAM1533	Unigene9002	(CAGT)5	CTCTCTCTCTCTCTCACACCCA	58.77	GTTTTGCCGAGAGAGGTGTT	59.333	200
RAM1534	Unigene9005	(TC)8	TCTCATTCGCTTCCGACTTT	59.955	GAGATCGCGTAGAGCTGCTT	59.888	178
RAM1535	Unigene903	(CCAAGA)4	TCAGCTTCATGTACGTTCGC	60.019	GACTTCCCGGAGACCTTGTC	61.032	298
RAM1536	Unigene903	(AG)8	TTTAGATCGAGGATGGCGTC	60.177	ATAAGAATGGCTCCACGCTG	60.235	289
RAM1537	Unigene9094	(TCGGC)4	CGAGTCCGACCTTCTTCTTG	59.982	GCTTCTCAGCTCAAACCACC	59.997	235
RAM1538	Unigene910	(TGA)6	CATGAACATGAACATGGGGT	59.063	GCACAAAATGAGAGGAGAGA	55.5	274
RAM1539	Unigene913	(TAA)6	ACAAGGGAATTAGAGCTGCG	59.476	ACAAGGGGTGTGGGTTCATA	60.088	262
RAM1540	Unigene913	(CCTCGC)4	TATGAACCCACACCCCTTGT	60.088	AAACCCAGACCCCAAAAGTT	59.707	297
RAM1541	Unigene914	(TC)9	TTTGAGATTGATGTGAGCCG	59.799	GGGAAAGAAAGAGCACTCTGAA	59.998	195
RAM1542	Unigene9140	(CTTTT)4	CTCTTTTTGCCCTGCATTTC	59.823	ACCGTTTGGTCTCAGCTGTC	60.307	110
RAM1543	Unigene9146	(CGT)6	TCCATAGGCATCCAATCTCC	59.854	GGGGAGGGAGTACTACGAGG	59.95	297
RAM1544	Unigene9147	(CGT)6	CCATAGCCATACCCATCGAA	60.681	GGGGAGGGAGTACTACGAGG	59.95	117
RAM1545	Unigene915	(CT)9	CAGGTCAGTCCAGCTCTGTG	59.597	CCGCGAAGAGTGAGAGGTAG	60.149	186
RAM1546	Unigene9151	(CCG)6	TCCACTTGTGATGGCAAAGA	60.24	TCAGGCATTGAAGACCACAA	60.24	300
RAM1547	Unigene9169	(GA)9	GAGAAGGCGAGGGAGGTAAC	60.212	ATCCCCAAACCCACCAAAC	61.767	211
RAM1548	Unigene9225	(TATATG)4	AAATGACCCAATCTCATCGC	59.9	CTCAAAGGGATTTGTCCTGC	59.67	295
RAM1549	Unigene924	(TG)11	TAAGCCGCCTCTGTTTGTCT	60.015	AAACCGGCTGTGAACAAAAC	60.015	298
RAM1550	Unigene924	(TCT)6(TC)9*	TGCTGCTCATATTGCCTGTC	59.979	ACTCTGGTCCTTCCAACCCT	59.968	282
RAM1551	Unigene925	(TCTCT)4	TCTTGTTCGTTCAGTCCGTG	59.873	CTCCCATTTTTGCCTTCTGA	60.184	123
RAM1552	Unigene9255	(GA)8	ATTTGTGGCGGTGGTTAGAG	59.993	CAAACACAAAACCCAAACCC	60.103	189
RAM1553	Unigene9260	(AT)8	TGGTGGAACCAAGATGTTCA	59.935	GAAGTGAAGTGCGACCACAA	59.88	283
RAM1554	Unigene927	(TCTCG)4	CATAGGGGCGTTACCTCAAA	59.953	ACCATGCTTGAACCACTTCC	59.973	154
RAM1555	Unigene9273	(CTT)6	TTCCAGTACCCGCATGTGTA	59.988	AAAACGCAGTGCAGGAAAGT	59.92	275
RAM1556	Unigene928	(AGAGA)5(GT)8	TCTGAAAGACCTCTGCGTGA	59.701	CAACCTCAAAACTCTCCCCA	60.081	236
RAM1557	Unigene930	(AG)8	GAACAGCGGACTTGGAAGAG	59.989	TTGGCGCATATGTTGGAGTA	60.096	173
RAM1558	Unigene9308	(GAA)7	TTGGTAGGCAAGTAGCCATT	57.395	GTCGTCTCGGCTTGAGAAAC	59.997	128
RAM1559	Unigene9328	(TC)9	CACAACCTTCGCAAAACAGA	59.881	ACCGCAAGAGTATGCCAAAG	60.27	164
RAM1560	Unigene9349	(GA)9	GCCTCTCTTGTACGAATCGC	59.985	TTGATAACTCCGCCTCTGCT	59.978	224
RAM1561	Unigene9360	(AG)8	AGTACCTGGCGTTGTGGCTA	60.71	CCTAACCATCGAAGCCTCTG	59.83	131
RAM1562	Unigene9400	(TCG)6	GCCTCGAGATCGAAGAACTG	60.096	GAGAGCATGCCCTAGACGAC	59.981	277
RAM1563	Unigene941	(TGA)6	CAGTCCAAGAGCGCATGTAA	60.011	CATCTCACGAAACCCCTTGT	59.966	202
RAM1564	Unigene9459	(GA)8	GAGCACCCCTTGTAGACGAA	60.255	ACAACTGCACACCACACCAC	60.551	266
RAM1565	Unigene9495	(TC)8	CTGTTCTTCCCAGGAAGCTG	59.982	TGTGCTTGTAGGCTCTCAATTC	59.522	147
RAM1566	Unigene9496	(GGGTTT)4	GTCCTCTTCCGTTTTGCTTG	59.853	CGGATCACCCACAATCTTCT	59.927	232
RAM1567	Unigene951	(CT)8	GCTCTCAATCTTGCTGGTGA	59.116	TATTGGGAGAAAAACACGCC	59.938	198
RAM1568	Unigene9522	(CGT)6	CTCTGATTCGTCGGAGAAGG	59.943	TTCAGATGGACGTCACCAAA	60.088	194
RAM1569	Unigene9525	(CT)9	ATGTGATCTGCCCATTGGTT	60.203	GGCAACTTAGTCCATTCCGA	60.074	267
RAM1570	Unigene9544	(GAA)6	CGAGAAGAATCACAGTGCCA	59.984	CTCTCTCTCTCTCTCCATTTTC	54.139	197
RAM1571	Unigene9585	(AG)9	ATTTCGTGGTTGGTCTCCAG	59.966	CAACAAAAGCAAACGCACAG	60.471	113
RAM1572	Unigene9597	(ATGAG)4	AGAAGAGGCTTTCCTGGAGC	60.096	GATGGGCCTTAAGCAAACTT	58.328	160
RAM1573	Unigene9628	(AACGCT)4	GGAGATGGCAGACAAAGAGG	59.803	CCCACACACACACACACAAA	59.923	150
RAM1574	Unigene965	(GAA)6	CTTTGAACGCTCCGACTAGG	60.008	GAACTGAGGCACGACTCTCC	59.993	143
RAM1575	Unigene9669	(TCT)6	AGCTCTTGACAATGGCGAAA	60.914	CGTAGGAGAGGACGAGATGG	59.82	214
RAM1576	Unigene9692	(TC)8	CAGTCGCAGAGCTTTGTGTT	59.239	GATCCTCTTGTGTCGAAGTTCA	59.333	139
RAM1577	Unigene975	(CT)9	CTAGGCTCCGAGTCCCATTT	60.59	CCTTGGACTCGAAGTGGTGT	60.151	188
RAM1578	Unigene9781	(ACT)7	CTCCACTTCTCTCCTCAACCA	59.435	CGTTGGTGTAGTAAGGCGCT	60.326	162
RAM1579	Unigene9793	(AAG)6	GAGACTCGCCTGAAGTTTCG	60.134	GTTCGCATGGTTTTGCAGTA	59.735	281
RAM1580	Unigene9837	(TGGCGG)4	CCCGGAGATTGAGAACGATA	60.029	CAGGCCTCCCTTATTTCTCC	60.032	267
RAM1581	Unigene9846	(TTCGAT)4	TTCCCTCTCTCTCGCTCTTG	59.82	CCACCGCTCGCTTATATTTG	60.599	192
RAM1582	Unigene987	(TTC)6	GTCAGTCACTAAACAAAACCCC	57.635	GGTCTGTCTGTGTGCGAAGA	60.03	113
RAM1583	Unigene987	(CT)9	TCTTCGCACACAGACAGACC	60.03	CTGAGACCAATGCGAAGACC	60.801	152
RAM1584	Unigene9875	(GTTT)5	GCTGCTGCTACGACTCAACA	60.356	ACTCCATTTCACCTTCTCCA	57.131	125
RAM1585	Unigene9880	(GA)9	TGCAGGTCCTGAACTCTTCC	60.386	GCAACACCGCTTCTTCTTCT	59.621	208
RAM1586	Unigene9899	(CT)8	GTTGACATCGAGGCCAGATT	60.081	AACCAGTTCGTTCGTTCGAT	59.598	235
RAM1587	Unigene9903	(CCATT)4	ACCTTTGCCTTTGCTCACAC	60.299	AAGGGGAATTTGTTTGGGAG	60.159	143
RAM1588	Unigene991	(TGC)6	GACCGAAGCAGCTTATGAGG	59.978	GGGAGATCAGCAGCAGTACC	59.834	239
RAM1589	Unigene9918	(ATAA)5	AGCTCTCCAACTTGCCAAAA	59.993	CACACGTGTTTGTCGAGAGG	60.348	134
RAM1590	Unigene9955	(CCCGA)5(ACTCCG)4	GTCTCATCCCCACAGACCAT	59.774	CAACACTTTCTCTCTCCGGC	59.989	288
RAM1591	Unigene997	(GAA)7	ATCCTCAAATCCCCATTTCC	59.959	TCTTGGGATCGATTAGCGAC	60.177	296
RAM1592	CL1067.Contig1	(TCG)6	CGGGGAGAGAGAGAACGTC	59.93	GAGAAGCCATGAACACCACT	57.71	136
RAM1593	CL113.Contig1	(TC)8	ACAAAGCAACCTCATTTCTCTG	58.51	ATGATTTGGCCCTAGGATCG	61.17	148
RAM1594	CL1146.Contig1	(AAAAT)5	CCCCCAAATCAACAAAAACA	60.57	CGAGAGAGATGGGTCTGGTC	59.79	115
RAM1595	CL1384.Contig1	(GA)9	TTTTTGGGTTTGGAGTGGTG	60.76	TTTCTCTCTCTCCTCATAGCTTTT	57.26	123
RAM1596	CL1640.Contig1	(TC)9	CCCAACACTAATTTGTTTTTGTCC	60.83	CGGAGCTTGCTTCTCTGCTA	60.94	120
RAM1597	CL1662.Contig1	(AT)8	TTATATATATGCGTAGATATAT	41.7	AGACCCGCAATTACCAACAC	59.7	141
RAM1598	CL1667.Contig1	(TAGT)6	ACCCTCCTCTCCTCCATGAT	59.89	TATCTCGTTGCGCTTTTTCC	60.34	134
RAM1599	CL1705.Contig1	(TC)9	CATTGTTTCTTTCTCTTCCGTC	57.98	TGTCGAAATCGTTCAACGTC	59.7	132
RAM1600	CL1785.Contig4	(AGT)6	CACTCACTATACACAAGAGAAAGTG	55.14	CTTAGTCCCTGCATTGCTCA	59.02	128
RAM1601	CL1897.Contig2	(GAA)6	AGGAGGATGAGGATGAAGAAG	57.35	CAGCTCAAACTTTCCGGTTC	59.85	203
RAM1602	CL1901.Contig1	(CT)8	ACTTTCTTGATCTTGTATATGC	50.65	GCTCATGACCTTGGAGAAGC	59.96	113
RAM1603	CL2103.Contig1	(CTCTG)4	AAAACCTTCCAAGCTCTTTGATC	60.12	GGACTTCTGAGCAAGGCAAG	60.13	121
RAM1604	CL2108.Contig2	(AG)9	TTTTGGGCAAAGAGAAGGAA	59.79	GAAAGTCTCTCAAGCTTTCTTTGAA	59.73	195
RAM1605	CL2244.Contig1	(GA)8	AAAAAGTTCAGACCTTGAGAG	52.99	AAGGCCATGACGGGTTTAG	59.94	114
RAM1606	CL2551.Contig1	(TC)9	CTACTCTCACACACACTTCTCT	51.14	CGCCAATTCCAGAGATCAAA	61.1	128
RAM1607	CL2594.Contig1	(AG)8	CCCAAAATCACACTCCACAA	59.39	CCTCCCAATCTCAGAGATCTC	57.85	122
RAM1608	CL2605.Contig3	(ATT)7	GTCATATCTATGCTTGAATCGA	54.61	TTCTCCGGCAATACGTAACC	59.96	135
RAM1609	CL2646.Contig1	(AG)8	TAGAAGAGTGGAGGCGGTGA	60.93	CAAACACTCCCCGAGCTTT	60.24	120
RAM1610	CL2676.Contig2	(AT)10	GCTTCTCACTCGCATTTCCT	59.58	CAGAAACTCCCATACAAATAC	51.51	129
RAM1611	CL2823.Contig2	(AT)8	AAAAAACTGCATCTGCAATAAA	56.77	GACGGAAACAGCTCATCCTC	59.81	115
RAM1612	CL3242.Contig2	(GGA)7	AGGGGGAGGGGGAGGAGGA	68.68	AAACAATGGCCGCTATACCA	60.3	116
RAM1613	CL3390.Contig2	(AAAT)5	GAGAGCTTGGAAATAATAAGAA	52.55	CGAGACAGAGGAGCTTCGAT	59.7	126
RAM1614	CL3417.Contig1	(AG)9	CCACACAATCTAAATCGAATAA	54.58	CAGCCAATTCGAGAAAAGGA	60.32	127
RAM1615	CL347.Contig3	(TACA)5	CGGTGAAATTTCTCTAATCAAAAG	58.45	AAATCATGCCTTGGGAACAG	59.93	146
RAM1616	CL3560.Contig1	(CAA)6	GGCGGGCATTTCTCTAAAA	60.16	GGATTCCAAGAACCAATACTTGTC	60.11	120
RAM1617	CL3611.Contig2	(GT)8	TTCTTTGGCATAGGTAGGGG	59.04	ACGAGTCAACTTTCCCAACG	60.15	157
RAM1618	CL3658.Contig1	(AGCCT)4	CCCAGATTCATCCTCATGCT	60.03	TCCATGGAAGTTTCGACCTC	60.05	143
RAM1619	CL3698.Contig1	(AG)8	AGCGTCGTGAAGAGAAGCTC	59.9	ATTCTATTCCATTTCACTCTCTC	53.51	140
RAM1620	CL3756.Contig1	(AG)8	AAATGTCTTTTACCGGAAGAG	55.24	CCTCGGTCTCTTCAGCTTCTT	60.14	139
RAM1621	CL3988.Contig1	(CGCGTC)4	CGTCGTCGCCGAGCCTCC	70.09	GGACCGTAGTACGAGCGAGA	60.42	142
RAM1622	CL4095.Contig1	(ATC)8	TTGCAGAGATCTTGCTGTGG	60.14	GAGGAACAAGGGTTTGGGG	61.64	144
RAM1623	CL4115.Contig1	(AAC)6(ACC)6	AAACAAAAAAACAACAACAAC	52.2	CGGAGGGTTTTGGTAGACTG	59	119
RAM1624	CL4170.Contig1	(AG)8	GGCTAGGGTTTCCAAGTTCA	59.17	GCCATTTCAAAATTTGATTTTC	57.68	202
RAM1625	CL447.Contig2	(AC)8	TATCATTTATAAAGTCCCTCCCT	55.25	TCAGCCCCACTTCCATACTT	59.55	155
RAM1626	CL4489.Contig1	(AG)8	TGGTTGGGTTTTTCTTTGGA	60.31	GCAAACCAATATAGTATTCGTTAC	54.23	102
RAM1627	CL4638.Contig1	(TGT)6	TTTGTTTTGTGCAACTTAAAAAGC	59.76	GCAATTTATTTAGAATCCATGAAC	56.15	118
RAM1628	CL4711.Contig1	(TGA)6	GCTCACCCAAGCTTTCTTCT	58.67	CATTATCTCTTCCTTTGAGATATC	53.34	121
RAM1629	CL4883.Contig1	(GA)9	GGTTCTCTCTTTGTTGTTCTTCTT	57.36	TTCCTGAATGATGCTATGTTGC	60.1	122
RAM1630	CL4958.Contig1	(GA)8	GCCACGAGAATATCGAGAGG	59.8	CAAAGCGTGGTTTGGACCTA	61.05	120
RAM1631	CL5036.Contig1	(TAT)6	TGTTTTCGTTTTTCTGTTTCCA	59.64	GCCAAACTAAAAGCCCAATTT	59.51	133
RAM1632	CL5039.Contig1	(AAAGG)4	AACCACTCCATGGGACAGAC	59.82	GAAGAAGACTAGACTTGCCTTAAGAA	58.17	120
RAM1633	CL5095.Contig2	(AT)8	AAATAATGCAACACTTTGGCAG	59.19	CGGCCTATCTGATCACGAAC	60.62	121
RAM1634	CL5150.Contig1	(TGTTGC)4	GAGCTGACACGACATTAGGAA	57.96	GCGTCTTCTTCTTCAGCAACA	60.7	128
RAM1635	CL5183.Contig2	(CTG)6	CTGCTGCAGCAACATCCTCT	61.71	AAGGCTGCTGCCTAAGTGAA	60.15	120
RAM1636	CL5293.Contig1	(TTGC)5	TGAATGAAACGCAATGCATAA	60.09	AATTGCAATAAATAATAGAAGAGCAA	57.08	169
RAM1637	CL565.Contig2	(TGCCA)4	GGGGGGTGGGGGTGCCAT	71.73	ACGTACCCATTGGATTGCAT	60.2	121
RAM1638	CL602.Contig3	(ATTG)5	GAATCAACTTTAGCTCGATCGC	60.36	ATGCACGAGTATCGCCTCTT	59.87	139
RAM1639	CL646.Contig4	(AG)8	TGGTGGCAATAATTAAGCTAAAG	57.66	GAAATTTCAGTACCAGATTCAGCA	59.67	107
RAM1640	CL651.Contig1	(GA)8	GAGCAAGCGACGGTTTTACT	59.52	CCCTTCTCAGCTTCTCCCTT	59.95	157
RAM1641	CL733.Contig1	(TAC)6	AAAAAACCCATCTTCATACTAC	52.03	TTGGGTTATTTTGGAGCTGA	58.21	122
RAM1642	Unigene10021	(TTG)6	GGTTTTGCCCCTCTCTTTTT	59.57	GAAATTAGTATACAGTGACGACAAGA	58.47	154
RAM1643	Unigene10090	(TC)8	CCTTGCATCTGAATCACCCTA	60.08	CTGTAGAGAGAGAAATTCTCAGAGG	57.24	168
RAM1644	Unigene10302	(CT)8	TGCAAGCTAATCAGGGAAAA	58.51	ATATATAGGGATAGAGAGAGGCAGAG	57.04	181
RAM1645	Unigene10496	(AAAC)5	GCAATAACAGAAATCACACGTC	57.3	CTCTCCGAACGAGAAGAGGA	59.67	107
RAM1646	Unigene10617	(AT)8	TTTGATGATTAAGCCTAGGACCA	59.98	CAATAAAATTATCCAAACGAGCTT	57.97	104
RAM1647	Unigene10642	(CCG)6	GCAGCCACGATCTCTTCTG	59.67	CAGCTCGCCCAGTCTAATT	58.06	121
RAM1648	Unigene10683	(TC)8	GGGCACTTGAGATTCTCTCTC	58.06	CGAACAGCCTCGCTATCTCT	59.74	158
RAM1649	Unigene10732	(AG)9	AGGGTTTTGTGCGTAAGAGA	57.48	GAAGGGTTGGGGATTCTGAT	60.13	132
RAM1650	Unigene10825	(CA)8	CTCTAGACTAAACACAAAACCAC	52.73	GGTCGATCATGTCGCTCTG	60.38	128
RAM1651	Unigene10864	(TGATAA)4	CGTGGAGGCTTTGATAATGG	60.46	TCTCAAGTAAACATAACATGGCTGT	59.17	114
RAM1652	Unigene10868	(AC)8	CGTCAAAAAATAAATTTATTACA	51.4	CCAGAGCTCAATGGAAATGA	58.8	205
RAM1653	Unigene1097	(GAA)6	AGAAAGTTAGAGAGAGAGAGAGAG	51.83	AATACTGAGCGTTGCCCATT	59.6	132
RAM1654	Unigene10975	(GA)9	TGCTGTGTGATGATCGGAAT	60.08	AGAAAAACTACACCAAATTAGTACCAT	57.16	102
RAM1655	Unigene1103	(CA)12	TCTTCGCCTCCAGAACCTAC	59.43	TGTTCAATTTTGGACACGTCA	60	127
RAM1656	Unigene1115	(TC)8	GAAGCGTCGCAGATTTTCTC	60.1	AAACAAAAAATATAAATCAGAGAG	52.5	110
RAM1657	Unigene11500	(AAT)6	GCACACCATTAATAAAATAATA	49.5	TGGTGGTGCCCATAAAGCTA	61.4	100
RAM1658	Unigene11592	(CGA)7	AGCCTCTCAAACCAAAACCA	59.71	TGGGGATGAGTACTCGTCGT	60.53	117
RAM1659	Unigene11694	(TTTG)5	CAGTATTCATGATTAGGAAAAT	50.55	TGGAGCCTAGAAGAAATGCAA	59.97	119
RAM1660	Unigene12004	(TCA)6	GCCGTGAATAGCAACAACAA	59.74	CTGGGTTTGGCATGAGTTTG	61.46	155
RAM1661	Unigene12049	(TC)9	CCAACCAACCATGTTCAACC	61.05	CCGCGTCCATGGCTTGTT	65.51	129
RAM1662	Unigene12278	(AG)8	CGTCTTACTCGTAGTCGCATGT	59.47	AATAAAATTAAGCAAATCACTTGACTC	57.75	166
RAM1663	Unigene1237	(CAC)6	TCCGATCTGTTCAGCCTCTT	59.95	GTGGTGGTGGTGGTGGTG	61.88	117
RAM1664	Unigene12519	(TA)8	TGTTAGGCTATGCATTTCACTTT	58.04	ATTATTCTTCCTCAAGATATATATA	48.1	129
RAM1665	Unigene12695	(AAC)6	TGGCTTTCGATGAGACAATG	59.8	CTCGCAGAGACTGTTGGTGA	60.18	121
RAM1666	Unigene12764	(CT)8	GTCCAAAAGTGAGTCAACTACG	56.55	GCCATCGGAACCATAGGAT	59.72	110
RAM1667	Unigene12809	(TCTT)5	TGTGGGACGTAGATAACATAAAG	56.02	CATAAGCGCAAAACAGAGCA	60.15	197
RAM1668	Unigene12926	(CT)8	TCGTAGCTTCAATTCTAAACAT	53.7	GAGTCAACTCGTTCGCAACTC	60.05	103
RAM1669	Unigene12954	(AG)8	GGCAGCCATTGTTGTCTCTC	60.81	CTTTCCCTCTCTATCGCTCTC	57.39	147
RAM1670	Unigene130	(CAA)6	TTGGAAGGAAGGAAGAGTCG	59.4	TTCTTCTTCTTCTTCTTCTTCTGG	57.69	167
RAM1671	Unigene13036	(AG)8	CCTCGTTGACGATACCTCTCA	60.26	GCAAAGAACAGATTTCCTCTCC	59.35	119
RAM1672	Unigene13055	(CAGCCG)4	GGTGGCACGAGCCTCAGC	65.63	CGCAGAACACAGCTAGGAAC	58.68	126
RAM1673	Unigene13199	(ATG)6	TGAAGCAAAACCTTGGCTCT	59.99	TGAGGATCATAACCATAACAATCA	58.39	134
RAM1674	Unigene1324	(AAAAG)4	AAAAAAGAAGAAGAAAAAAAGA	51.71	GTCGCCATTGAAGAGCAACT	60.41	126
RAM1675	Unigene1347	(GA)9	TGGCTTCGCTTTCTCACTCT	60.28	AGAACTCTTGGTCTCTCTCTC	51.82	126
RAM1676	Unigene1376	(AG)11	AGCGGGGGTTTGGTTATTAT	59.57	TGTTGGGTTCACAGTTTTCAG	58.66	147
RAM1677	Unigene13769	(TC)8	ATTCCCTGCTTCTCTCTCTCT	56.42	TCCAACTCCATTGGAACAGA	59.06	119
RAM1678	Unigene13788	(TC)8	TTCTAAGCTTCAATCTCTCTCT	52.17	TACCTCACCCTCTTGCCAAC	60.11	107
RAM1679	Unigene1398	(AC)10	TTCCCCCAACTATATATATTCCA	56.6	TGTTGATGAAGCCATGATTGA	60.06	111
RAM1680	Unigene14113	(AAAAG)4	GCTGGGATTTCAATGCTTTT	59.16	TCCTTCTTGATACAATTAGGATGAT	58.89	112
RAM1681	Unigene14177	(TCTGT)4	GGTTCCGAATTTCCCACTCT	60.31	CGCACTGTTCAACAAACAGG	60.34	130
RAM1682	Unigene1454	(GA)8	TGGTTTTGGGAGTTGCAGAG	61.2	CACAAACACACAAATCACAATC	56.46	107
RAM1683	Unigene1461	(GA)8	TCTTTAAAGGCAAAGCCATAGG	59.76	AAAGCTTGCTCTTCATATAGATTTCA	59.1	104
RAM1684	Unigene14761	(TC)8	GGGATTTTTGTGGGTCCCA	62.83	ACGGGGTTAAAACGGTCAAT	60.46	196
RAM1685	Unigene15240	(AT)8	TGGCTGGGTTGACAATCTCT	60.66	CAAAAACAAAAAACAAACAAACC	57.77	140
RAM1686	Unigene15359	(GA)9	TGGATTTGAAAAGACCACTTTG	59.11	ATTCCAATGTCCGTTCTCTCTC	59.58	111
RAM1687	Unigene1566	(AG)9	GAGAGAGAGCCGAAGCTGAA	59.97	TCCTTATAAATGATGAGACAAAGCA	59.22	103
RAM1688	Unigene15765	(AT)8	CGGTAATTTGGGAACGCC	61.23	TTCTCGTTTTTCCGACCATT	59.55	119
RAM1689	Unigene16199	(TG)8	GTGGTGCTCGATTGTTGGTT	60.97	AGCAAGTCAATCCACATTTTTG	59.13	118
RAM1690	Unigene1652	(ATT)6	TAGCGGGATCTGTGGATGTT	60.48	TTGCTGTCTCAACAATAATGTAA	55.27	133
RAM1691	Unigene16534	(CT)8	TTTCCGAACAACTTTCTTTCTC	57.66	CGGGATAAAACACTCGCTGA	61.16	201
RAM1692	Unigene16646	(ATC)6	GCTCACACACATGTATCATCATC	57.96	GAGCTCAATGTATGAACCTACCA	58.28	157
RAM1693	Unigene1677	(TC)8	TCAATCACTCAGAGACAAAGTGAA	59.03	TTATAAATCAGAGTGAGAGAGAGAG	53.36	125
RAM1694	Unigene1688	(GTAT)6	TGTTACTCTGTTTCGTTCTGTTAG	55.65	TCATTCCTATTGCACATTCCA	58.98	112
RAM1695	Unigene17006	(GA)8	CGTTTGACGAGGAAATAATGC	59.6	TTTCTCTCTAACCAAAACTTCCAGA	59.83	139
RAM1696	Unigene1732	(AC)8	CCCAATATTTTCTCGTACCCATT	60.3	TTGAAGTGGTGATCAATACCATA	57.06	152
RAM1697	Unigene17366	(TTCAAC)4	GGACTCAGGCATTGGACACT	60.12	CAAAATGGGGTTGTTGAAGTT	58.84	120
RAM1698	Unigene1748	(TC)8	GACTCGGTAAATCTCTCTCT	50.09	GAGGGAGAAGGAGGCTAGGA	59.91	143
RAM1699	Unigene17552	(AGAGC)4	GAGGTGAGTTCGTTGGTGGT	60.01	TATTCAATCGAAATTTGACTCAC	56.03	107
RAM1700	Unigene17620	(CA)10	GAAAATTGAAAAAAAAAAAAAGCG	59.6	GAGAAGCGGAGCTTGGAGAG	61.71	100
RAM1701	Unigene1773	(TC)9	GGTCCGAAGAAAATAGAAAACC	58.2	GCTCACACTCACAGCGAAAG	59.78	130
RAM1702	Unigene17739	(TTAT)5	TCTTGCAGCTACATCGTATGG	58.96	TCCCGCCCGTCTAATAAA	59.06	199
RAM1703	Unigene17827	(AAT)6	CTTGAATTGTAATGGAGTATTG	51.84	CGAACCGCATTTGACTTACA	59.73	119
RAM1704	Unigene17848	(CT)8	GTCTTTATTTAGTCTCCCTGTAAC	52.66	CATCCAAGCTGACCAAGACC	60.66	112
RAM1705	Unigene17966	(GATTG)4	TATATAGGGCGGGGAATTGT	58.29	CCAATCCAATCCAATCCAAT	59.44	114
RAM1706	Unigene18181	(ACA)6	GGGACAAGTCTTAGACAACAAC	55.47	ACCCAAGCTTCTTTGGATGA	59.67	146
RAM1707	Unigene18406	(AGAA)5	GAATCTCCGGCGAGTCATAG	59.8	GCACCAACGAGGTTTCCTTA	60.11	134
RAM1708	Unigene1841	(CT)8	AATTCCCCCAAACCCAGAC	60.93	CGAGCGTTGTCGGAGCTA	61.28	134
RAM1709	Unigene1869	(TTGC)5	GACGAGGCTTTTCTTTTTGC	59.09	TGTGAGTTAGTTTTTGGGTTTTG	58.85	114
RAM1710	Unigene19090	(AAGAA)4	AAAAACCTCCAAAACCCACA	59.31	GGTGGAGAGAGAGCGATGAG	60.1	105
RAM1711	Unigene19392	(TC)8	GTCGGTAGCTAAAAAAGAAGTG	55.25	GAAACATTGGTTGGGGTTGT	59.55	116
RAM1712	Unigene19481	(AG)8	CCAAATTCAAAACTTGGGTCTT	59.39	CCTTTCCAATTCATTCATTGCT	60.31	135
RAM1713	Unigene19553	(AG)9	GCACGGTTGTACGTGACACT	59.67	ATGGTCTAACATTGCTTCTCTCTC	58.13	123
RAM1714	Unigene19937	(TGT)6	AACGTGGCAAAGGCTTTAGA	59.88	TGGCTTTTGACAACAACAACA	60.18	119
RAM1715	Unigene1994	(TC)8	AATTCGATTCGTCCAAGAGG	59.13	CCCAAACCAAACAACACACA	60.29	170
RAM1716	Unigene1996	(CT)9	GTTTCGACCAGGGAGACACT	59.15	CGCAATCAAAGAAACAAAGAAA	59.4	111
RAM1717	Unigene2007	(TC)9	GAGATGATTCCTTGGAGTTTCAG	59.23	TCACAAAGGAGCTCCAATCC	60.2	133
RAM1718	Unigene20342	(AG)8	GCGAGTCACACTTCCTCTAGC	59.25	GCACTTTCTAGAACCCTCTCTC	56.47	167
RAM1719	Unigene20422	(AG)8	AAGTACCTGAGGCTCGACCA	59.87	TTTACCAGTGCACATATTTTGCT	58.76	169
RAM1720	Unigene21240	(GGC)6	CGCCGCCGAGAACACTGA	67.12	GAAACAGCAGCGCCACTAC	59.61	135
RAM1721	Unigene2142	(TTCTT)4	GGCTGAGAGGTGAGAGCAAT	59.56	TAACATAAAAACACAGACACACAC	54.57	113
RAM1722	Unigene2159	(AC)9	AGCAATGCTCATTGACGAAA	59.42	GGAGGAACAAATTCACAACAAA	58.97	141
RAM1723	Unigene2161	(GA)10	TCTTAACGCGGAAGGATTTG	60.2	GAGTTCATTAGACACAAGTAATAC	49.62	101
RAM1724	Unigene2172	(CCTTC)4	AAAACCAATCTTTTAGTTCCTC	53.65	AACTCGCTTTGCCTTCCATA	59.85	179
RAM1725	Unigene21783	(TG)9	GGAGATGGAGATGGAGATGG	59.41	AAGCCATCCACCAAAACCTA	59.43	129
RAM1726	Unigene22380	(TC)8	GAAACAGCCATGGCTGCTT	61.35	ACTGTACCAGGAGCGACACG	61.33	183
RAM1727	Unigene22528	(GTT)6	GGGGCTTTTTATAATTAGTTTG	54.25	GCAAAACCCATGCAAGTACA	59.59	156
RAM1728	Unigene22758	(TA)8	GTTTGGGTTGAATTCGGAAG	59.41	AAAAACCAGTGGTGGACGTG	60.84	103
RAM1729	Unigene23115	(GA)8	AGAGGCGCGAGAGGATCT	60.21	TGGCTTTATTTTGAAATTCTCC	57.47	106
RAM1730	Unigene23251	(TTAT)5	CCTATGTATACAGGCACGAGC	57.44	CCAAAGCCCAGTCCACATA	59.51	170
RAM1731	Unigene23423	(CT)8	GTCAGATTATTCATTATCAGGGTG	56.75	TTCGGTTGGTGTTGGAGAAT	60.35	129
RAM1732	Unigene23723	(TC)8	TTTCTGGGCCTAGCTACTCG	59.61	CATAAATGTAATATACAAGTATAAAG	47.31	107
RAM1733	Unigene2390	(GA)8	TTGAGGTAAAGCAAAGGGAGA	58.96	TGAACTATCAAGGCGCTCAA	59.57	109
RAM1734	Unigene23970	(GTTCG)5	TGGATTGATCTTTGTGTTCGG	60.88	ACCCCCAATCCGTACACTTT	60.48	120
RAM1735	Unigene24107	(ATC)6	TGTGAAGTGCTGGAAAATGG	59.69	ATGACGACGACGATGATGAT	58.91	127
RAM1736	Unigene24338	(GCGA)5	TTGCACTCCAAAATGCATGT	60.12	TTGTCGGGCTAGTGGTTAGG	60.12	138
RAM1737	Unigene2461	(AAAAC)4	CAATCATCAATTCCTTTCCATTAC	58.8	GTGGGGGTATTCCCTACCAT	59.77	118
RAM1738	Unigene24910	(CT)9	CTCCAACACTAAAATAATTGTACCG	58.23	GCCGTGAGCTCCAGTGATA	59.96	129
RAM1739	Unigene2606	(GGA)6	ATGGCGTGCTCCAACTTTCT	62.1	GTGGTCGCTTTTTGTCGTG	60.29	112
RAM1740	Unigene26162	(AGTTGC)4	GTGGTGGACATGTACAAGTTGC	60.34	GGAAATGCCTCTCATTTTGC	59.65	120
RAM1741	Unigene26221	(TC)8	GTTTCTTCATTAGGTAATCTCTC	51.08	GGCTGGAAATGCAACAGAAT	60.08	136
RAM1742	Unigene26286	(AAATC)4	GCCTTGCTAGGTGACAGTTG	58.52	TGTTTATATATCATTGTGTTGCTTGA	57.82	137
RAM1743	Unigene2644	(AT)8	CCCCACACTCTCCATTACCA	60.77	CACACACATATATATATATATATAGG	45.35	115
RAM1744	Unigene2648	(ACG)7	TCGAAAGTGGCGGAGTATTT	59.71	ACCACTTCGTATTCGTCGTC	57.67	125
RAM1745	Unigene26768	(GT)8	CAACTAAAATTTAATTTTTTA	44.81	TCATATGGCTTTGCTCACCA	60.22	137
RAM1746	Unigene26815	(TAA)7	GGCATATAATAGGCGGGTGA	59.78	CTAGATATTTCTGTTTTGTATATG	47.95	131
RAM1747	Unigene27120	(AG)8	ACTCAGTGGTTGCTCCGATT	59.73	GGAAAATATCCCAAAATGCG	59.26	106
RAM1748	Unigene2721	(AG)8	GAAAAATAAAAAATAAAAATAGAG	48.73	AAACGCCATTGTTGAAGCTC	60.26	136
RAM1749	Unigene27745	(AG)8	GGATTGAGTTGAAGCGTGGT	60.12	CTCTTTCTCTCACCCCCTCA	59.37	117
RAM1750	Unigene2781	(TC)8	GTGGTTTGGTTTTGTTTGTTTG	59.31	CACTCTGCATTTCCCCATCT	60.07	116
RAM1751	Unigene28162	(AT)8	TTGCCGGTTATTTGAAAAGG	59.94	GGATTTCAGAGTCGTGTCTAAG	55.72	217
RAM1752	Unigene2856	(GAG)6	GGAAGAGGAAGAGGAGGAGG	59.37	GCCCCAAAATCAAAATTCAA	59.75	150
RAM1753	Unigene2859	(CT)8	AGGAGGAGATTTTGGGGTTG	60.3	GATAAACTCGCTGTCCAAATTG	58.77	120
RAM1754	Unigene2878	(AAG)6	TTCAAATCGTCACCGTAAAGG	59.98	CAACAGTTTTCAGTTCCATTTCC	59.9	117
RAM1755	Unigene29020	(AT)8	TGCCTTCCATCAAGTCCTTC	60.2	TTCTTGGCAAAAAGGGTAAAA	58.7	155
RAM1756	Unigene30603	(TA)9	CGCTCTTGGTGATTTGGAAT	60.07	CGTATATGTATATGTATATGTGTG	47.4	119
RAM1757	Unigene3074	(TTG)6	TTGTGACATTATTATTGGTATTGG	55.81	GAAACCCATGGTGGAAGAGA	59.9	149
RAM1758	Unigene30881	(GTTTT)4	AGGCATTTTGTGGTGAGACA	59.14	CCAAACCAAACAAAGGGTTA	57.52	132
RAM1759	Unigene31001	(AG)9	GTGGGCTCTGCTTTGTCTTC	60	GGTAAAACCCTAAAAAGTCTGCAA	59.94	140
RAM1760	Unigene3118	(TAAT)5	GGCTAAGGGGAATAGTAATTAA	53.82	TGGACGGGAAGGAAGACTTA	59.86	164
RAM1761	Unigene325	(AC)8	AAACATATAAACACAAAAAAACAC	52.4	ACGAAATTCCATTCCCAAAA	59.25	135
RAM1762	Unigene3378	(AG)8	GAACCCATGGCTACTCTCCA	60.07	AACAGAAAAAGAAGAGAAGCAAAAA	59.21	117
RAM1763	Unigene3389	(TC)8	AAAACCACCACACACACACG	60.37	GTTTTGCGGCAGAGGAGTC	60.94	127
RAM1764	Unigene3539	(GA)8	TCCACTTGATATGCCCAACTC	59.95	CACAAAACCCTCAAATCTAAAATC	58.2	163
RAM1765	Unigene3813	(TG)8	GAGAGCTTGCCATTCTCTGAA	59.71	GCCTAAAAAACACACAACAAAAC	57.85	123
RAM1766	Unigene3826	(TTA)6	AACGATGGTCAAGGGATCAA	60.32	CTGCTCTAATTTTACTTGTCCACG	59.41	112
RAM1767	Unigene3841	(AG)9	TTGTTCCGAATCTCGTTTCC	60.05	GCATGGGCATATTCCTCTC	58.04	174
RAM1768	Unigene3876	(TATTA)4	CACGCGATGGCACTTCTC	61.6	AAACCCCTAAACATTAAAACGC	58.55	124
RAM1769	Unigene3897	(CT)8	CAGATAAACGCCACCACTCC	60.52	AAGCCCCAAAAGAAAATACACA	59.88	197
RAM1770	Unigene4060	(AG)8	GAAGAAGGGACGGTCTCTGA	59.38	GCTTCTTCTTCTTCTTCCCAAC	58.65	139
RAM1771	Unigene4063	(GA)8	GGAGAGTTTGAAGCGAAGGA	59.55	CACTGTAACAGTTTTAACTCTC	48.71	105
RAM1772	Unigene4131	(AAGAG)4	CAGAAAAGAAAAAGGAAATAAG	52.33	TTAGGGATGGCTGGAGTTTG	60.07	119
RAM1773	Unigene4142	(TGT)6	TGTTGTTGTTGAACAGTCATG	55.48	CTCTCAGCAGCAACACCATC	59.58	120
RAM1774	Unigene4212	(AG)8	GAAGGAGACGCTCAACAAGG	59.99	CAATTTACAACCCAATCTTTGC	58.54	124
RAM1775	Unigene4428	(GT)10	GTTATAAAGTGTGTATTTGAGTGTG	52.8	AAATCAGCCAGGCCATACC	59.91	121
RAM1776	Unigene452	(TC)8	CACAAAAGAAAAAAAAAAAAAACA	56.94	AGCGCAGAGAGAGAGCAAAG	60.18	128
RAM1777	Unigene4543	(AT)8	CTCCTCTCATACGATCATGATTC	57.77	GCATGCACACAAAAAGTGGA	60.71	194
RAM1778	Unigene4592	(AG)8	GTGCTCTGGTTCGGATTCTC	59.81	CTCTCTCTATCAGCTCAGACTCTC	55.99	103
RAM1779	Unigene4655	(AT)9	TGCAAGGCTGCTTACACCTA	59.63	CAAATTTGAATGATGTGTAACGATT	59.24	127
RAM1780	Unigene486	(AAAAT)4	GGGATGAAATTATTTAGAGAATTG	55.38	GGCTGTGATTACTTATGGCTCA	59.25	130
RAM1781	Unigene4870	(GA)8	GTAACAAACGGCATAGAAGAGAG	57.31	CAGACATTTTCTTTACGCCTCA	59.4	149
RAM1782	Unigene4904	(AG)8	AACACACTTTGATTTGATAGAAG	53.04	GCAGAATGAGAAAGCCATTGA	60.35	145
RAM1783	Unigene4969	(TC)8	GACCTCACTCGCACTTCTCA	59.13	GCGACGGAAGGTACAAAAGA	60.25	122
RAM1784	Unigene4992	(AG)9	AAGAAAAGAAAAGAAAAGAAGAG	52.79	AGCTTCTCGCAATGTCTTCG	60.68	131
RAM1785	Unigene5034	(GA)8	GGTTCACCGACCACAAACC	61.23	TCAGCTTCTCCCGTCTCTCT	59.28	139
RAM1786	Unigene5080	(GTA)6	TCCAAAACTTGGTGCACTTTT	59.64	TTGCTTTAATGTTCCATCTTCTTC	58.86	234
RAM1787	Unigene5702	(GGA)6	TGGTGGTGGTGGTGGAGG	64.08	CGAATCATCACCGTTCTTCC	60.46	133
RAM1788	Unigene5766	(GA)8	GTTTTGGGGCCATGAAAAT	59.61	CCAAAATATCTCTTAATCTCTCTC	52.77	135
RAM1789	Unigene5838	(CTA)6	GCATTGAACAATATCCGTCTAGC	60.01	TTGGTCTTTTTGGTGCCTCT	59.71	116
RAM1790	Unigene5844	(TC)8	GGGCTTTCTTGACTGCTGAG	60.13	TTTTAGAGAGAGAAAGAGAAGGGG	58.77	157
RAM1791	Unigene5862	(CT)8	CTTGTTCAAATTCTCAATCACT	53.72	CAAAGCTTGTGCGACGAAT	60	116
RAM1792	Unigene5894	(AG)9	TCCAAACCCCAAATACGAAC	59.66	ACTATAACTCCTCCAAAAATAGACC	55.6	141
RAM1793	Unigene622	(AAGAA)4	CTGGTCTCCTATATTCTCTCATG	54.8	TTGTTGTTCCCATGTTTCCA	59.79	162
RAM1794	Unigene6287	(CT)10	GCTTGACGTGGTATGCAATC	59.16	CAAGTCAGTCAAGATAAGAATAG	50.54	149
RAM1795	Unigene6298	(CAGA)5(AG)8*	GGTAGGGATTTGTTCGCAGA	60.07	AGGGCTTCGAGGACTTTGAG	60.89	197
RAM1796	Unigene6432	(GA)8	GGGGGGAGGGGAGAGAGA	63.88	ACTCCTCCGTTGGAAAATCC	60.31	120
RAM1797	Unigene6456	(GCG)6	GAAGGAAATGCAGCCGCA	63.42	AACAGGCCGATCAGATCAAG	60.22	124
RAM1798	Unigene665	(AAGA)5	GGGTTTTCAGAGAATCGAAGC	60.2	TTCTCTCTCATTTCCATAGCTTAAAA	59.08	139
RAM1799	Unigene6660	(CT)10	CATTTTGGCCATCCAATCTT	59.76	TGTAAACACCAACATATGCGACT	59.46	110
RAM1800	Unigene6752	(AAG)7	TCACTCACTCACCACCCAAC	59.55	CTCTCTCTCTCTCATCGATCTTC	56.57	224
RAM1801	Unigene6922	(TA)8	TTGGCTTTGGGTCTCTTGTC	60.23	TCTCACACGTCTCCAATATATA	52.52	125
RAM1802	Unigene6958	(AG)8	ATGAGGTCTTGGGTTGGTTG	59.82	CAATAATTTCAAGAATACACTGAAC	57.51	115
RAM1803	Unigene6995	(CGA)6	GATCGCCGAGAAGAAGAGG	60.04	TAATAGTAACCCTAAAAATGGCATC	57.08	110
RAM1804	Unigene7150	(ATAAAA)4	CAATTTCATAACACAAATGTGTCAC	58.41	CCAAGGAGAAGCGAAAAAGA	59.56	129
RAM1805	Unigene7177	(TTG)6	GACAAATGCGTTGTTTGAGC	59.33	TGCCTCAAAGCAAAGAAACA	59.58	103
RAM1806	Unigene7191	(AG)9	ATTTCAGGGAAAGCCCTCTG	60.57	CCAAATCCAATTCTCTCTCTCTC	58.48	130
RAM1807	Unigene7212	(AGT)6	CATGACATTTAAGCCCTCCA	58.57	TCATTGTTCTTTCCCTTGTTGA	59.59	142
RAM1808	Unigene7401	(AT)10	AAAATCTCTGAATAATATATA	40.84	GCAACACACGGTTTGGAGAT	60.97	105
RAM1809	Unigene7496	(AAT)7	TCATGTCAAATTTGTGTGTACGA	59	CGGACCGTTGTTGGTGAT	60.38	109
RAM1810	Unigene7558	(GCC)7	ACCTTTCCCTCCTTTGCC	59.06	CGCTGAGATGATCGATAAGGA	60.32	120
RAM1811	Unigene7659	(GAA)7	AGAATCACAAGACAGTGTTTTG	54.53	GTCGTTGCCATTGTTGATTG	59.97	100
RAM1812	Unigene7683	(AG)8	AGAGCTTGGGGTTGGAGAAC	60.36	TTCTTTCTCTAGGGTTTTTCCTTG	59.36	119
RAM1813	Unigene7768	(GT)8	GGTCAGTGGGTGTGTGTGTG	61	ATTGTTGGTCTCCGCTGAAG	60.25	126
RAM1814	Unigene7845	(CTCTC)4	GCAAAAGTGCACCAAAACCT	60.15	GAGCTTAAAAGTAGTGTTGGTTGG	58.51	123
RAM1815	Unigene7854	(GGA)6	GTGCGGGGGCGGGAGGAG	72.86	GGCTGAGTCCAAGTTCAAGC	60	156
RAM1816	Unigene8076	(ATTA)5	TGAAGCGAAGTGAAGTTCTCG	60.69	CGCCAAATAACTAATTAATT	49.48	133
RAM1817	Unigene814	(AG)11	CAACAACAAAAGGCTCGTGA	59.88	GAAATAAATAATATTCAAAAAAAAA	51.03	116
RAM1818	Unigene8191	(TAT)6	CCTCCCACTTTTTCCCAAAT	60.16	GGCGTCTTCTGTGGTTTTGT	60.16	206
RAM1819	Unigene8227	(GGAAA)4	AGTTGGGATTGGCTTTGTTG	59.97	TTATAGCTTCCGTCCTTTCC	56.12	102
RAM1820	Unigene8263	(ATT)6	AACCTTTGCAAAATCATTGGA	59.44	TATGGCTTCCCTCCACTTTG	60.07	151
RAM1821	Unigene8318	(AG)8	AGCTGCAGCCTCGTCTTG	60.45	AAACCCTCCAAATCCTCCTC	59.37	188
RAM1822	Unigene8379	(TGA)6	GTTGTTGTTGTTGATGTGATG	54.76	GTCATGGATTTGGGGTTTTG	60.03	120
RAM1823	Unigene8775	(AC)9	AAAGCACTTTTTGTCTTCACAATG	59.74	AGTTGGTGCGAGTGAGTGAG	59.05	100
RAM1824	Unigene9017	(TCT)6	TCGAGCAACAACAACAAAAACA	61.6	TGGTGGAGGAGAGGTGGTAG	60.1	159
RAM1825	Unigene9628	(TG)8	TAATGCGCCTTTTTCCATTC	60.04	CAATAGAAAGTACTTTGAAACACCC	57.54	149
RAM1826	Unigene9804	(ATTC)5	GGCCCAGATCTTGATTATAATT	56.35	TGGCCAAGTTTCTCAAAAGC	60.37	150
RAM1827	Unigene9977	(AC)9	TTTTTCACTATTTAAGGCAATCG	57.64	TCCCTTCTTCCTGCAATCAC	60.2	190
