# Supplementary material for: Development and Characterization of 1,827 Expressed Sequence Tag-Derived Simple Sequence Repeat Markers for Ramie (Boehmeria nivea L. Gaud)
Source: PLoS One. 2013 Apr 2;8(4):e60346. doi: 10.1371/journal.pone.0060346 (PMC3614921; doi:10.1371/journal.pone.0060346)
Supplement: Table S3 — The polymorphic ratios among 24 ramie varieties. (XLS) [file pone.0060346.s003.xls]

## Sheet: Sheet1
	QZM	ZZ1	HQM	MTM	BJQM	PGBM	HGM	LTBM	JYQM	YCJGB	BYQYM	HP10	YBM	QPM	YTC	WZM	SZM	MZM	RZM	GZ2	FQM	SBM	SQM
ZZ1	0.27
HQM	0.31	0.4
MTM	0.36	0.39	0.37
BJQM	0.49	0.49	0.42	0.32
PGBM	0.44	0.46	0.37	0.51	0.49
HGM	0.53	0.55	0.34	0.55	0.48	0.45
LTBM	0.39	0.39	0.32	0.42	0.43	0.46	0.5
JYQM	0.42	0.52	0.35	0.39	0.46	0.53	0.57	0.46
YCJGB	0.38	0.39	0.39	0.39	0.49	0.47	0.5	0.37	0.4
BYQYM	0.29	0.36	0.39	0.34	0.49	0.48	0.61	0.46	0.44	0.28
HP10	0.37	0.43	0.32	0.4	0.48	0.5	0.49	0.45	0.42	0.35	0.31
YBM	0.378947	0.428571	0.413793	0.372549	0.366337	0.510204	0.533981	0.356436	0.441176	0.39604	0.45	0.455446
QPM	0.463158	0.397959	0.293103	0.45098	0.485149	0.459184	0.485437	0.475248	0.490196	0.455446	0.47	0.435644	0.533333
YTC	0.463158	0.469388	0.37931	0.421569	0.514851	0.489796	0.427184	0.514851	0.529412	0.376238	0.41	0.435644	0.561905	0.47619
WZM	0.410526	0.418367	0.362069	0.362745	0.455446	0.408163	0.524272	0.445545	0.411765	0.49505	0.46	0.455446	0.47619	0.561905	0.52381
SZM	0.4	0.530612	0.37931	0.480392	0.485149	0.5	0.446602	0.485149	0.45098	0.50495	0.47	0.425743	0.504762	0.542857	0.619048	0.533333
MZM	0.368421	0.418367	0.396552	0.362745	0.39604	0.479592	0.61165	0.386139	0.5	0.425743	0.4	0.435644	0.409524	0.52381	0.580952	0.514286	0.52381
RZM	0.389474	0.469388	0.344828	0.392157	0.455446	0.479592	0.417476	0.435644	0.470588	0.386139	0.35	0.386139	0.47619	0.4	0.390476	0.466667	0.561905	0.466667
GZ2	0.389474	0.397959	0.310345	0.372549	0.415842	0.418367	0.533981	0.356436	0.460784	0.376238	0.39	0.39604	0.466667	0.428571	0.457143	0.419048	0.504762	0.485714	0.485714
FQM	0.368421	0.418367	0.362069	0.460784	0.455446	0.428571	0.543689	0.465347	0.519608	0.435644	0.36	0.445545	0.47619	0.457143	0.438095	0.52381	0.504762	0.409524	0.52381	0.457143
SBM	0.463158	0.5	0.344828	0.519608	0.49505	0.540816	0.485437	0.475248	0.382353	0.485149	0.51	0.50495	0.447619	0.552381	0.504762	0.428571	0.52381	0.485714	0.504762	0.542857	0.514286
SQM	0.421053	0.459184	0.362069	0.441176	0.465347	0.510204	0.368932	0.49505	0.5	0.475248	0.42	0.405941	0.495238	0.485714	0.485714	0.514286	0.438095	0.533333	0.466667	0.457143	0.495238	0.571429
LJM	0.389474	0.408163	0.327586	0.421569	0.415842	0.530612	0.524272	0.376238	0.480392	0.465347	0.41	0.435644	0.380952	0.504762	0.552381	0.47619	0.485714	0.409524	0.466667	0.447619	0.466667	0.514286	0.485714
